# Supplementary material for: The influence of smartphone addiction on sleep quality among college students: The parallel mediating roles of perceived stress and health-promoting lifestyle
Source: PLoS One. 2026 Feb 12;21(2):e0340852. doi: 10.1371/journal.pone.0340852 (PMC12900322; doi:10.1371/journal.pone.0340852)
Supplement: S1 File — (XLSX) [file pone.0340852.s001.xlsx]

## Sheet: Raw data
order number	gender	grade	region	child	economic	profess	time	aoye	height	height2	weight（kg）	BMI	BMI2	@1Missed work and study plans due to mobile phones	@2The use of mobile phones leads to a decrease in the efficiency of study and work	@3I feel pain in my wrist or neck when I use my phone	@4I can't stand not having my phone	@5I get impatient and irritable when my phone is not around	@6I get restless when my phone isn't around.	@7Even though mobile phones affect my daily life, I still don't give up using them.	@8Check your phone often so you don't miss messages from others.	@9I use my phone longer than I expected.	@10People around me tell me I use my phone too much.	SAS_AV（2 represent addiction）	SAS	@1What time do you usually go to bed at night.	@2How many minutes it usually takes from getting into bed to falling asleep	@3Actual sleep time per night part3	@4How often do you have trouble falling asleep:	part2	@5It affects sleep because of easy or early awakening at night.	@6It affects sleep because you go to the bathroom at night.	@7Sleep is affected by breathing difficulties.	@8Sleep is affected by loud coughing or snoring.	@9It affects sleep because it feels too cold.	@10For nearly a month, I have been suffering from sleep disturbances due to the heat.	@11I had nightmares that affected my sleep.	@12Sleep is affected by pain and discomfort.	@13Sleep is affected by hunger.	part4	@14Your use of hypnotic drugs.part6	@15Have you often felt sleepy in the past month?	@16You feel physically and mentally drained.	part5	@18In the last month, in general, how do you think your sleep quality has been.part1	PSQI	PSQI classification	@19Feeling upset by something unexpected	@20You feel like you can't control something important
1	1	4	1	1	2	5	3	0	178	3.1684	75	23.6713	2	3	1	1	3	3	3	3	4	3	4	1	28	4	0	1	1	1	0	1	1	1	1	1	1	0	0	1	0	0	0	0	0	3	1	2	2
2	1	4	2	2	2	5	5	0	182	3.3124	83	25.0574	3	5	5	1	5	5	5	5	5	3	3	2	42	4	0	0	0	0	0	0	0	0	0	0	0	0	0	0	0	1	0	1	0	1	1	0	0
3	2	3	1	2	4	5	5	0	173	2.9929	76	25.3934	3	6	6	5	6	6	6	6	1	6	4	2	52	4	0	1	0	0	3	3	3	3	1	1	0	0	0	2	0	3	3	3	3	9	2	4	4
4	2	3	1	1	3	3	3	0	170	2.89	53.2	18.4083	1	2	2	2	2	2	5	5	4	3	4	1	31	2	0	1	0	0	0	0	0	0	0	2	0	1	0	1	0	0	1	1	1	4	1	1	1
5	1	1	2	1	3	5	2	0	185	3.4225	70	20.4529	2	2	2	2	2	2	2	2	2	2	2	1	20	3	1	0	1	1	0	0	0	0	0	2	0	0	0	1	0	0	0	0	0	2	1	0	2
6	1	1	2	2	2	5	5	0	173	2.9929	63	21.0498	2	4	4	4	4	4	4	4	4	4	4	2	40	4	0	1	1	1	0	0	0	0	0	1	1	0	1	1	0	2	2	2	2	7	2	2	2
7	2	1	1	2	2	2	3	0	173	2.9929	60	20.0474	2	4	4	2	2	2	2	2	2	2	2	1	24	4	0	1	1	1	0	0	0	0	0	0	0	0	0	0	0	0	0	0	0	2	1	0	0
8	1	1	1	1	3	5	1	0	180	3.24	80	24.6914	3	1	1	1	1	1	1	1	1	1	1	1	10	1	0	3	0	0	0	0	0	0	0	0	0	0	0	0	0	0	0	0	0	3	1	0	0
9	1	1	2	1	2	5	1	0	180	3.24	80	24.6914	3	1	1	1	1	1	1	1	1	1	1	1	10	4	0	3	3	2	3	3	3	3	3	3	3	3	3	3	3	3	3	3	3	17	2	0	0
10	2	3	2	1	3	3	4	0	170	2.89	60	20.7612	2	4	5	2	4	4	4	4	4	4	4	2	39	3	0	0	0	0	0	0	0	0	0	0	0	0	0	0	0	2	3	2	2	4	1	3	3
11	1	3	1	1	3	5	3	0	170	2.89	55	19.0311	2	3	3	5	4	4	4	4	4	3	3	2	37	3	0	1	2	1	0	0	0	0	0	0	0	0	0	0	0	1	1	1	1	4	1	2	2
12	1	2	2	1	3	5	3	0	177	3.1329	67	21.3859	2	3	3	3	3	3	3	3	3	3	3	1	30	3	2	1	3	3	0	1	3	0	0	1	3	1	0	1	0	3	3	3	2	10	2	2	2
13	2	1	1	2	4	5	3	0	168	2.8224	60	21.2585	2	3	3	4	6	4	4	6	5	5	2	2	42	3	0	2	1	1	1	1	1	1	1	1	1	1	1	1	1	1	1	1	1	7	2	1	1
14	1	2	1	1	3	4	3	1	183	3.3489	60	17.9163	1	4	4	4	4	4	4	4	4	4	4	2	40	4	2	0	2	2	2	2	2	2	2	2	2	2	2	2	2	2	2	2	2	10	2	3	3
15	1	2	2	2	2	5	3	0	176	3.0976	68	21.9525	2	4	4	4	4	4	3	3	4	3	4	2	37	3	0	1	0	0	0	0	0	0	0	0	0	0	1	1	1	1	1	1	0	4	1	1	1
16	1	1	1	2	3	5	2	0	174	3.0276	85	28.075	4	4	4	4	4	4	4	4	4	4	4	2	40	3	0	1	0	0	0	0	0	0	0	0	0	0	0	0	0	0	0	0	0	1	1	0	0
17	1	1	1	1	1	5	1	0	180	3.24	50	15.4321	1	1	1	1	1	1	1	1	1	1	1	1	10	3	2	3	0	1	0	0	0	0	0	0	0	0	0	0	0	0	0	0	2	6	2	0	0
18	2	1	2	2	3	4	4	0	158	2.4964	48	19.2277	2	4	4	4	6	4	4	4	4	4	4	2	42	2	0	1	1	1	1	0	1	1	1	1	1	1	1	1	1	1	1	1	1	6	2	2	2
19	1	1	1	1	4	5	1	0	172	2.9584	75	25.3515	3	1	1	1	1	1	1	1	1	1	1	1	10	1	0	0	0	0	0	0	0	0	0	0	0	0	0	0	0	0	0	0	0	0	1	0	0
20	1	1	2	2	2	5	3	0	163	2.6569	50	18.8189	2	4	1	1	6	5	5	3	5	4	4	2	38	3	1	1	1	1	1	1	0	0	0	1	0	0	0	1	0	0	0	0	1	4	1	3	0
21	2	1	2	2	3	5	5	0	163	2.6569	48	18.0662	1	2	2	2	4	2	4	2	3	3	3	1	27	4	1	2	1	1	2	0	0	0	0	2	2	0	0	1	0	3	3	3	2	9	2	2	2
22	1	4	1	2	2	5	2	0	174	3.0276	68	22.46	2	2	2	2	2	2	2	2	2	2	2	1	20	4	0	0	2	1	0	1	0	0	3	2	0	0	0	1	0	3	2	2	2	6	2	3	3
23	2	1	1	2	4	5	5	0	170	2.89	65	22.4913	2	4	4	3	4	4	4	4	4	4	4	2	39	3	0	0	0	0	0	0	0	0	0	0	0	0	0	0	0	0	0	0	0	0	1	2	2
24	2	2	2	2	2	3	4	0	171	2.9241	60	20.5191	2	4	4	4	4	4	4	2	2	2	2	1	32	3	1	1	2	2	2	0	1	2	0	2	1	1	0	1	0	3	3	3	1	8	2	3	3
25	2	3	2	1	3	5	2	1	166	2.7556	60	21.7738	2	3	6	5	5	3	3	3	4	5	2	2	39	3	2	1	2	2	0	0	0	0	0	0	0	0	0	0	0	3	2	2	1	6	2	3	2
26	1	3	2	1	4	5	2	0	165	2.7225	62	22.7732	2	4	4	4	4	4	4	4	4	4	4	2	40	3	0	1	1	1	0	0	0	0	0	1	0	0	0	1	0	1	1	1	1	5	1	1	1
27	1	1	1	1	1	4	5	0	210	4.41	150	34.0136	4	6	6	6	6	6	6	6	6	6	6	2	60	4	0	2	0	0	0	0	0	0	0	0	0	0	0	0	0	0	0	0	0	2	1	0	0
28	1	4	2	2	3	5	1	0	168	2.8224	50	17.7154	1	1	1	1	1	1	1	1	1	1	1	1	10	4	2	2	1	2	0	0	0	0	0	0	0	0	0	0	0	0	0	0	3	7	2	0	0
29	2	3	1	2	3	5	3	0	165	2.7225	120	44.0771	4	1	1	1	1	1	1	1	1	1	1	1	10	4	0	1	1	1	0	0	0	0	0	1	0	0	0	1	0	0	0	0	1	4	1	3	3
30	1	1	2	1	2	5	5	0	181	3.2761	80	24.4193	3	3	2	4	4	4	2	3	4	3	2	1	31	4	0	1	0	0	0	0	0	1	0	0	0	2	1	1	0	0	0	0	0	2	1	1	0
31	1	2	1	1	3	5	3	0	168	2.8224	73	25.8645	3	6	6	1	6	2	2	6	3	4	1	2	37	4	0	1	0	0	0	0	0	0	0	0	0	0	0	0	0	0	0	0	0	1	1	0	0
32	2	2	2	2	3	5	4	0	163	2.6569	72	27.0993	3	2	2	2	2	6	4	2	4	4	2	1	30	3	2	0	2	2	2	2	1	1	0	0	0	0	0	1	0	1	0	1	2	6	2	1	1
33	1	1	1	1	3	5	2	0	171	2.9241	135	46.1681	4	3	4	4	4	4	4	4	4	4	4	2	39	2	1	2	2	2	2	1	0	0	0	0	1	0	0	1	1	3	1	2	0	8	2	3	2
34	1	4	1	1	3	5	4	0	181	3.2761	66	20.1459	2	1	1	1	1	1	1	1	1	1	1	1	10	3	2	2	3	3	3	1	0	3	3	3	3	3	3	3	3	3	3	3	3	17	2	4	4
35	2	2	1	1	4	5	5	0	168	2.8224	54	19.1327	2	4	5	2	6	5	5	5	3	4	2	2	41	4	1	1	1	1	0	0	0	0	0	0	0	0	0	0	0	2	2	2	0	4	1	0	0
36	1	1	1	2	2	5	2	0	180	3.24	75	23.1481	2	4	4	4	6	4	4	4	3	3	3	2	39	2	0	0	1	1	2	2	0	0	1	1	1	1	1	1	0	2	2	2	1	5	1	0	0
37	2	1	1	1	3	3	4	0	157	2.4649	53	21.5019	2	1	1	4	2	2	2	2	4	4	2	1	24	3	0	2	0	0	2	0	0	0	0	0	0	0	0	1	0	0	0	0	0	3	1	2	2
38	2	1	2	2	2	5	3	0	153	2.3409	60	25.6312	3	3	4	3	4	3	3	4	4	4	3	2	35	3	1	2	1	1	1	0	0	0	0	2	0	0	0	1	0	2	2	2	1	7	2	3	3
39	1	1	1	1	2	5	5	0	178	3.1684	68	21.4619	2	3	3	3	3	5	5	5	4	4	4	2	39	3	1	1	2	2	0	0	0	0	0	2	0	0	0	1	0	0	0	0	0	4	1	0	0
40	2	1	2	1	2	5	3	1	156	2.4336	48	19.7239	2	4	4	4	4	4	4	4	4	4	4	2	40	4	2	2	2	2	2	1	2	2	2	2	2	2	2	2	3	2	2	2	2	13	2	2	2
41	1	2	1	1	3	5	2	0	195	3.8025	120	31.5582	4	2	2	2	2	2	2	2	2	2	2	1	20	3	0	0	1	1	0	0	0	0	0	0	0	0	0	0	0	0	0	0	0	1	1	1	1
42	1	1	1	2	3	5	4	0	163	2.6569	48	18.0662	1	5	4	2	5	2	2	5	5	5	2	2	37	3	0	3	0	0	3	3	0	3	0	0	0	0	0	1	0	3	3	3	3	10	2	0	4
43	2	2	2	2	3	5	3	0	160	2.56	55	21.4844	2	3	3	1	3	3	3	3	3	3	3	1	28	3	1	1	2	2	1	0	0	0	0	0	0	0	0	1	0	0	0	0	1	5	1	2	2
44	2	1	2	2	2	5	3	0	154	2.3716	43	18.1312	1	2	2	2	2	2	2	2	2	2	2	1	20	2	0	0	0	0	0	0	0	0	0	0	0	0	0	0	0	0	0	0	0	0	1	1	1
45	1	4	2	1	1	5	5	0	185	3.4225	94	27.4653	3	1	1	1	1	1	6	1	6	1	1	1	20	1	0	0	0	0	0	0	0	0	0	0	0	0	0	0	1	0	0	0	0	1	1	0	0
46	2	1	2	1	3	2	4	1	162	2.6244	70	26.6728	3	4	4	4	4	4	4	4	4	4	4	2	40	3	1	1	1	1	2	0	0	0	0	0	0	1	0	1	0	2	0	1	1	5	1	2	2
47	1	3	1	2	2	5	3	0	180	3.24	75	23.1481	2	3	3	3	3	3	3	3	3	3	3	1	30	2	0	1	0	0	0	0	0	0	0	0	0	0	0	0	0	0	0	0	0	1	1	1	1
48	2	2	2	2	3	5	5	0	183	3.3489	80	23.8884	2	4	4	4	6	4	4	4	6	6	4	2	46	3	0	1	2	1	1	1	1	1	1	1	3	1	1	2	0	3	3	3	1	8	2	2	2
49	2	1	1	2	3	5	5	0	168	2.8224	51	18.0697	1	1	1	1	6	1	1	1	1	1	1	1	15	4	1	3	3	2	0	3	2	2	0	2	0	0	2	2	0	3	3	3	2	12	2	2	2
50	1	1	2	1	2	5	4	0	177	3.1329	103	32.8769	4	3	4	2	4	2	2	4	4	5	2	2	32	3	0	2	0	0	0	1	0	0	0	0	0	0	0	1	0	0	0	0	1	4	1	1	1
51	1	1	1	2	3	5	2	0	170	2.89	60	20.7612	2	2	2	2	2	2	2	2	2	2	2	1	20	3	0	1	1	1	0	0	0	3	0	0	0	1	0	1	0	0	0	0	0	3	1	1	1
52	1	1	1	1	3	5	3	0	170	2.89	75	25.9516	3	2	2	2	2	2	2	2	5	5	2	1	26	3	0	1	0	0	0	0	0	0	0	0	0	0	0	0	0	0	1	1	0	2	1	2	2
53	1	1	1	2	2	5	4	0	181	3.2761	95	28.9979	4	2	5	2	5	5	5	5	5	5	1	2	40	4	1	1	1	1	1	1	0	0	0	0	0	0	0	1	0	0	0	0	0	3	1	0	0
54	2	1	2	2	3	5	3	0	165	2.7225	63	23.1405	2	4	4	4	4	3	3	3	4	4	2	2	35	4	1	2	1	1	0	1	0	2	0	1	0	0	1	1	0	3	2	2	1	7	2	3	3
55	1	1	1	2	3	5	3	0	170	2.89	64	22.1453	2	1	1	1	1	1	1	1	1	1	1	1	10	3	0	1	0	0	0	0	0	0	0	0	0	0	0	0	0	0	3	2	0	3	1	0	0
56	2	3	2	2	2	5	3	1	166	2.7556	55	19.9594	2	2	4	2	4	4	4	4	4	4	3	2	35	4	2	2	3	3	2	3	0	0	1	3	3	1	1	2	0	3	3	3	2	12	2	3	3
57	2	2	1	2	2	5	4	0	153	2.3409	88	37.5924	4	4	4	4	6	5	5	5	5	4	3	2	45	4	1	1	1	1	1	0	0	0	0	0	0	0	0	1	0	1	1	1	1	5	1	3	3
58	1	2	1	1	2	5	3	0	180	3.24	60	18.5185	2	4	4	3	3	3	3	3	3	4	2	2	32	4	1	1	0	1	0	0	0	0	0	0	0	0	0	0	0	0	0	0	1	3	1	0	0
59	2	1	2	1	2	3	3	0	153	2.3409	52	22.2137	2	6	6	6	6	6	6	6	6	6	6	2	60	3	2	1	3	3	0	3	3	0	0	2	0	0	0	1	0	3	1	2	1	8	2	4	4
60	2	1	1	1	3	5	2	0	174	3.0276	62	20.4783	2	2	5	2	2	2	2	2	2	2	2	1	23	3	0	1	0	0	0	0	0	0	0	0	0	0	0	0	0	0	0	0	0	1	1	1	1
61	1	1	2	1	2	5	5	0	178	3.1684	100	31.5617	4	4	4	4	5	5	4	5	4	3	4	2	42	4	2	2	3	3	2	2	2	2	2	3	1	0	2	2	0	3	2	2	2	11	2	3	3
62	1	1	2	2	2	3	3	1	182	3.3124	60	18.1138	1	2	3	2	3	3	3	3	4	4	3	1	30	3	0	2	0	0	0	0	0	0	0	1	1	0	0	1	0	2	2	2	2	7	2	2	2
63	1	1	2	2	2	5	3	0	185	3.4225	100	29.2184	4	2	2	2	2	2	2	2	2	2	2	1	20	3	0	1	0	0	0	0	0	0	0	0	0	0	0	0	0	0	0	0	1	2	1	1	1
64	2	1	1	2	3	5	2	0	164	2.6896	49	18.2183	1	5	5	2	2	2	2	2	2	2	2	1	26	3	2	2	3	3	2	0	0	3	0	0	0	1	0	1	0	3	3	3	3	12	2	3	3
65	2	1	1	2	3	5	3	0	156	2.4336	42	17.2584	1	4	4	4	4	4	4	4	4	4	3	2	39	3	0	1	0	0	0	0	0	0	0	0	0	0	0	0	0	0	0	0	0	1	1	0	0
66	2	1	1	2	3	5	3	1	165	2.7225	115	42.2406	4	4	4	4	4	4	4	4	4	4	4	2	40	3	0	1	0	0	1	0	0	0	1	0	0	0	0	1	0	2	2	2	1	5	1	3	3
67	2	1	1	2	2	5	4	1	163	2.6569	49	18.4425	1	4	4	4	5	4	4	4	6	6	2	2	43	3	1	1	1	1	2	0	0	0	2	0	0	0	1	1	0	2	2	2	1	6	2	3	3
68	1	1	2	2	1	5	5	1	158	2.4964	47	18.8271	2	5	5	4	5	5	5	5	5	5	3	2	47	4	2	1	3	3	3	0	0	0	0	2	0	0	2	1	0	3	3	3	2	10	2	4	4
69	2	2	2	2	3	1	3	0	168	2.8224	64	22.6757	2	2	2	2	2	2	2	2	2	2	2	1	20	2	1	0	2	2	0	0	0	0	1	1	0	0	0	1	0	2	2	2	2	7	2	2	2
70	1	1	2	2	2	5	3	0	170	2.89	100	34.6021	4	5	5	4	5	5	5	5	5	5	5	2	49	4	2	2	2	2	2	2	0	3	1	0	0	0	0	1	0	3	3	3	1	9	2	3	3
71	2	1	2	2	3	5	3	1	166	2.7556	57	20.6852	2	1	1	1	1	1	1	3	3	1	1	1	14	3	0	2	2	1	2	0	0	0	0	2	0	0	0	1	0	0	1	1	3	8	2	2	2
72	2	1	2	2	3	5	2	0	165	2.7225	160	58.7695	4	2	2	2	2	2	2	2	2	2	2	1	20	3	0	1	0	0	0	0	0	0	0	0	0	0	0	0	0	0	0	0	0	1	1	0	0
73	2	1	1	2	2	5	2	0	164	2.6896	59	21.9363	2	2	2	2	2	2	2	2	2	2	2	1	20	3	0	1	0	0	0	0	0	0	0	0	0	0	0	0	0	0	0	0	0	1	1	1	1
74	1	1	2	1	3	3	3	0	180	3.24	80	24.6914	3	2	4	3	6	4	4	4	4	4	4	2	39	4	0	2	0	0	0	0	0	0	0	0	0	0	0	0	0	0	0	0	0	2	1	1	1
75	1	1	1	1	2	5	3	0	184	3.3856	85	25.1063	3	2	2	2	2	2	2	2	2	2	2	1	20	3	2	2	2	2	2	1	1	1	1	1	1	1	1	2	1	1	1	1	2	10	2	4	3
76	2	1	1	2	3	5	4	0	171	2.9241	120	41.0383	4	4	4	4	4	2	2	4	4	4	4	2	36	3	1	1	2	2	1	2	2	2	2	2	2	2	2	2	0	3	3	3	2	10	2	1	2
77	1	2	2	2	2	5	4	0	177	3.1329	117	37.3456	4	4	4	4	4	4	4	4	4	4	4	2	40	4	0	1	2	1	2	0	0	1	1	0	0	0	0	1	0	2	2	2	2	7	2	2	2
78	2	1	1	1	3	5	4	0	170	2.89	60	20.7612	2	4	4	4	4	4	4	4	4	4	4	2	40	3	0	2	1	1	1	0	0	0	0	0	0	0	0	1	0	2	2	2	0	6	2	2	3
79	1	1	2	2	2	3	2	0	165	2.7225	55	20.202	2	4	4	3	3	3	3	3	3	3	3	2	32	3	0	1	1	1	1	1	1	1	1	1	1	1	1	1	0	1	1	1	1	5	1	1	1
80	2	1	2	1	3	5	4	0	163	2.6569	60	22.5827	2	2	2	2	4	2	2	2	5	5	5	1	31	3	1	0	1	1	1	0	0	0	0	0	0	0	0	1	0	3	1	2	1	5	1	0	0
81	1	3	1	1	2	5	5	0	176	3.0976	65	20.984	2	2	1	2	6	6	4	2	6	2	1	2	32	4	0	0	0	0	0	0	0	0	0	0	0	0	0	0	0	2	0	1	0	1	1	1	3
82	2	1	1	2	3	5	3	0	164	2.6896	63	23.4236	2	3	3	3	3	3	3	3	3	3	1	1	28	3	0	1	0	0	3	0	0	0	0	0	0	1	0	1	0	1	2	2	1	5	1	1	1
83	2	1	2	2	2	4	1	0	169	2.8561	63	22.0581	2	4	2	2	2	2	2	2	2	2	2	1	22	1	0	3	0	0	0	0	0	0	0	0	0	0	0	0	0	0	0	0	0	3	1	0	0
84	2	2	1	2	2	5	4	1	160	2.56	90	35.1562	4	4	4	3	5	5	5	5	5	5	2	2	43	4	1	2	3	2	0	0	0	0	0	0	0	0	0	0	0	2	2	2	2	8	2	3	1
85	1	1	1	1	3	3	3	0	163	2.6569	62	23.3355	2	2	2	2	2	2	2	2	4	2	2	1	22	3	2	1	0	1	3	0	0	0	0	0	2	0	0	1	0	0	0	0	1	4	1	0	0
86	2	1	2	2	2	2	4	0	160	2.56	52	20.3125	2	2	2	2	4	3	4	4	4	4	2	1	31	4	1	2	1	1	1	1	0	0	0	0	0	0	2	1	0	3	2	2	1	7	2	2	2
87	2	1	1	1	4	5	3	0	160	2.56	62	24.2188	3	1	1	5	1	1	1	1	6	6	1	1	24	3	1	2	1	1	1	0	0	0	0	0	0	0	0	1	0	1	0	1	1	6	2	0	0
88	2	1	1	1	4	2	3	1	170	2.89	75	25.9516	3	3	4	3	4	3	3	3	4	3	3	1	33	3	0	1	2	1	0	0	0	0	0	3	0	0	0	1	0	3	3	3	1	7	2	2	2
89	2	1	2	2	3	5	3	0	167	2.7889	56	20.0796	2	3	3	3	3	3	3	5	3	4	4	2	34	4	0	2	0	0	0	1	0	0	0	0	0	0	0	1	0	0	0	0	1	4	1	1	1
90	1	3	2	1	3	5	4	1	175	3.0625	73	23.8367	2	4	4	4	6	4	4	4	4	4	4	2	42	4	1	1	2	2	0	0	0	0	0	3	0	1	0	1	0	0	0	0	1	5	1	2	2
91	2	3	2	1	2	5	3	0	160	2.56	49	19.1406	2	2	2	4	4	4	4	4	4	4	4	2	36	2	0	1	0	0	2	0	0	0	0	2	1	0	0	1	0	2	2	2	2	6	2	2	2
92	1	4	1	1	2	5	5	1	186	3.4596	60	17.343	1	4	4	4	4	4	4	4	4	4	4	2	40	3	1	1	3	2	1	2	2	1	1	2	2	1	2	2	2	2	1	2	0	9	2	1	4
93	1	3	1	2	3	5	3	0	165	2.7225	65	23.8751	2	5	5	4	5	4	3	4	4	4	5	2	43	1	1	1	1	1	2	2	1	1	2	2	2	1	2	2	1	2	2	2	1	8	2	1	1
94	2	1	2	2	3	5	3	1	173	2.9929	58	19.3792	2	4	4	5	4	3	3	3	2	5	4	2	37	4	0	1	0	0	0	0	0	0	0	0	0	0	0	0	0	2	1	2	0	3	1	1	1
95	2	1	2	1	3	4	3	0	168	2.8224	67	23.7387	2	2	2	2	4	2	2	2	2	2	2	1	22	3	1	1	0	1	0	0	0	0	0	3	0	0	0	1	0	0	0	0	0	3	1	1	1
96	1	2	2	2	3	3	2	1	175	3.0625	69	22.5306	2	4	4	4	4	4	4	4	3	3	3	2	37	4	1	1	1	1	0	0	1	0	0	1	0	0	0	1	0	3	2	2	2	7	2	2	2
97	2	3	2	1	3	5	3	0	153	2.3409	45	19.2234	2	2	2	2	6	4	4	4	4	3	2	1	33	3	0	0	1	1	0	0	0	0	0	0	0	0	2	1	0	0	2	1	1	4	1	1	1
98	2	1	1	2	2	5	4	0	165	2.7225	63	23.1405	2	3	4	3	5	5	4	4	5	5	3	2	41	3	0	1	0	0	1	0	0	0	0	1	0	0	0	1	0	1	0	1	1	4	1	3	3
99	1	2	2	2	1	5	2	0	165	2.7225	60	22.0386	2	3	4	3	4	3	3	4	2	2	2	1	30	4	1	1	3	2	3	0	3	3	0	2	0	0	0	2	3	3	2	2	3	13	2	4	4
100	1	2	1	1	3	5	4	0	189	3.5721	115	32.1939	4	3	3	2	4	4	3	3	5	3	3	2	33	3	0	0	0	0	0	0	0	0	0	0	0	1	0	1	0	0	0	0	0	1	1	0	0
101	2	3	1	2	3	5	5	0	163	2.6569	50	18.8189	2	3	3	3	5	3	3	2	2	4	4	1	32	4	1	0	0	1	0	0	0	0	0	1	0	0	0	1	0	1	0	1	1	4	1	1	1
102	1	2	2	1	2	5	2	0	171	2.9241	73	24.9649	3	2	2	2	2	2	2	3	3	3	1	1	22	4	0	1	0	0	0	0	0	0	0	1	0	0	0	1	0	1	1	1	0	3	1	2	2
103	1	1	2	1	3	5	1	0	170	2.89	80	27.6817	3	1	1	1	1	1	1	1	1	1	1	1	10	1	0	3	0	0	1	2	0	0	0	0	0	0	0	1	0	0	0	0	0	4	1	0	0
104	2	1	1	1	4	2	3	0	172	2.9584	60	20.2812	2	4	4	2	5	5	5	4	4	4	3	2	40	3	2	2	3	3	3	0	0	0	0	0	0	0	0	1	0	2	2	2	2	10	2	2	2
105	1	1	1	1	3	5	3	0	180	3.24	75	23.1481	2	3	4	4	5	5	5	4	3	3	1	2	37	3	1	1	2	2	2	2	0	2	0	1	0	0	0	1	0	2	1	2	1	7	2	1	1
106	2	1	1	1	3	5	5	0	168	2.8224	48	17.0068	1	3	4	3	4	4	4	3	6	5	3	2	39	3	1	1	1	1	0	0	0	0	0	0	0	1	0	1	0	1	1	1	1	5	1	3	3
107	2	1	2	2	3	5	3	0	168	2.8224	54	19.1327	2	1	1	1	5	1	1	1	1	1	1	1	14	2	0	0	0	0	0	0	0	0	0	0	0	0	0	0	0	0	0	0	0	0	1	0	0
108	1	1	1	1	3	1	3	0	181	3.2761	94	28.6927	4	2	4	2	2	2	2	2	5	5	2	1	28	3	0	1	1	1	0	0	0	2	0	0	0	0	0	1	0	2	0	1	1	5	1	1	1
109	2	1	1	2	4	5	4	0	165	2.7225	53	19.4674	2	4	4	4	5	5	5	5	5	5	3	2	45	3	0	2	0	0	0	0	0	0	0	0	0	0	0	0	0	0	0	0	0	2	1	3	3
110	1	1	1	2	2	5	1	0	170	2.89	50	17.301	1	2	2	2	2	2	2	2	2	2	2	1	20	1	0	2	0	0	0	0	0	0	0	0	0	0	0	0	0	0	0	0	0	2	1	1	1
111	2	1	2	2	2	1	5	1	160	2.56	50	19.5312	2	5	5	3	4	3	3	3	4	4	2	2	36	3	1	2	1	1	1	1	1	1	1	1	2	1	1	2	0	2	2	2	2	9	2	3	3
112	2	1	2	2	3	5	1	0	167	2.7889	54	19.3625	2	1	1	1	1	1	1	1	1	1	1	1	10	1	0	0	0	0	0	1	0	0	0	1	1	2	1	1	1	1	1	1	1	4	1	3	3
113	1	4	1	1	3	5	4	0	178	3.1684	78	24.6181	3	2	4	2	4	4	4	4	4	4	2	2	34	4	1	2	3	2	1	1	0	1	0	0	0	0	0	1	0	3	2	2	1	8	2	1	1
114	2	1	2	2	3	5	3	0	164	2.6896	45	16.7311	1	1	3	4	1	1	1	1	6	6	1	1	25	4	1	2	1	1	1	1	0	0	0	0	0	0	0	1	0	1	0	1	2	7	2	0	4
115	2	1	2	1	3	1	2	0	167	2.7889	52	18.6453	2	2	2	2	2	2	2	2	2	2	2	1	20	3	0	0	1	1	2	0	0	0	0	0	0	0	0	1	0	1	0	1	1	4	1	0	1
116	1	3	2	1	3	5	4	0	179	3.2041	77	24.0317	3	2	3	2	4	4	4	4	4	4	4	2	35	4	0	1	0	0	0	0	0	0	0	0	0	0	0	0	0	0	0	0	1	2	1	2	2
117	2	1	1	2	2	5	2	0	167	2.7889	56	20.0796	2	2	2	2	4	2	2	2	2	2	2	1	22	3	0	0	0	0	0	0	0	0	0	0	0	0	0	0	0	0	0	0	0	0	1	1	1
118	2	1	1	1	3	5	4	0	168	2.8224	115	40.7455	4	4	5	4	5	4	4	4	4	4	3	2	41	4	0	1	0	0	0	0	0	0	0	0	0	0	0	0	0	0	0	0	0	1	1	0	0
119	2	1	2	2	2	5	4	1	153	2.3409	46	19.6506	2	1	1	1	6	4	6	2	6	6	1	2	34	4	1	1	3	2	0	0	0	0	0	0	0	0	1	1	0	2	0	1	2	7	2	0	0
120	1	1	1	1	3	5	5	0	172	2.9584	62	20.9573	2	5	5	4	5	4	4	4	4	4	4	2	43	4	1	1	1	1	0	1	0	0	0	1	0	0	0	1	0	0	0	0	1	4	1	3	3
121	1	1	1	1	3	3	2	0	195	3.8025	120	31.5582	4	2	2	2	4	4	4	2	2	3	3	1	28	3	0	2	1	1	2	0	0	2	1	0	2	1	0	1	0	1	1	1	1	6	2	1	2
122	2	2	1	1	3	5	3	0	172	2.9584	70	23.6614	2	4	4	4	5	4	4	4	4	4	2	2	39	3	1	2	0	1	0	0	0	0	0	1	0	0	0	1	0	0	1	1	1	6	2	1	1
123	2	1	1	1	3	5	4	0	172	2.9584	55	18.5911	2	4	4	2	4	4	4	4	2	2	1	1	31	3	1	2	1	1	0	0	0	0	0	0	0	0	0	0	0	2	1	2	1	6	2	3	3
124	2	2	2	1	2	5	4	0	158	2.4964	53	21.2306	2	2	4	1	3	2	4	4	4	2	1	1	27	3	0	0	0	0	0	0	0	0	1	1	0	0	0	1	0	1	0	1	0	2	1	0	0
125	2	1	2	1	3	5	4	1	168	2.8224	55	19.487	2	2	6	4	3	1	1	3	3	6	1	1	30	4	0	3	0	0	0	0	0	0	0	0	0	0	0	0	0	3	2	2	0	5	1	3	3
126	2	3	2	2	3	5	3	0	163	2.6569	54	20.3244	2	2	2	3	2	2	2	2	2	2	2	1	21	3	1	2	3	2	3	2	0	2	0	0	0	0	2	1	0	2	0	1	1	7	2	1	1
127	1	1	2	2	2	5	2	0	164	2.6896	67	24.9108	3	5	5	2	5	5	5	5	5	5	4	2	46	3	0	0	1	1	0	0	0	0	0	0	0	0	0	0	0	1	1	1	0	2	1	1	3
128	1	2	2	1	3	5	3	0	185	3.4225	65	18.992	2	1	1	1	4	1	1	1	6	3	3	1	22	3	0	0	1	1	1	0	0	0	0	0	0	0	0	1	0	1	1	1	1	4	1	3	3
129	2	1	2	2	2	5	3	0	172	2.9584	58	19.6052	2	3	2	5	6	4	3	6	4	4	3	2	40	1	0	1	0	0	0	0	0	0	0	0	0	0	0	0	0	0	0	0	0	1	1	2	2
130	1	1	2	1	2	5	4	0	174	3.0276	62	20.4783	2	5	5	1	4	4	2	5	5	4	2	2	37	4	0	1	0	0	0	0	0	0	0	1	0	0	0	1	0	0	0	0	0	2	1	2	2
131	2	2	2	2	3	1	3	0	163	2.6569	60	22.5827	2	3	3	3	4	3	3	4	2	2	2	1	29	3	1	0	2	2	1	1	0	0	0	0	0	0	0	1	0	1	1	1	1	5	1	2	2
132	1	2	2	2	3	5	3	0	173	2.9929	75	25.0593	3	2	2	4	2	2	2	2	2	2	2	1	22	3	0	1	0	0	3	0	0	3	0	0	0	0	0	1	0	0	0	0	1	3	1	1	1
133	1	1	1	2	4	5	2	0	185	3.4225	117	34.1855	4	4	4	2	6	2	2	5	1	2	2	1	30	1	1	1	1	1	1	0	0	0	1	3	0	0	0	1	0	1	0	1	0	4	1	2	3
134	2	2	1	2	4	5	5	1	160	2.56	60	23.4375	2	4	4	4	4	4	4	4	4	4	3	2	39	4	0	2	1	1	2	1	0	0	0	1	2	2	0	1	0	2	1	2	1	7	2	2	2
135	2	1	2	2	2	3	3	0	170	2.89	50	17.301	1	2	4	4	4	4	4	4	4	4	4	2	38	3	0	2	1	1	1	0	0	0	3	2	2	1	1	2	0	3	1	2	1	8	2	3	3
136	1	1	2	2	3	5	3	0	174	3.0276	63	20.8086	2	2	2	2	2	2	2	2	2	2	2	1	20	3	0	1	1	1	0	0	0	0	0	2	0	0	0	1	0	0	0	0	0	3	1	0	0
137	1	1	1	1	2	1	3	0	168	2.8224	70	24.8016	3	2	2	2	2	2	2	2	5	2	2	1	23	4	1	2	2	2	0	0	0	1	0	0	0	0	0	1	0	0	0	0	1	6	2	2	0
138	2	1	2	1	2	5	4	0	154	2.3716	55	23.1911	2	4	3	3	2	2	2	3	2	4	5	1	30	3	0	2	0	0	0	0	0	0	0	0	0	0	0	0	0	0	1	1	1	4	1	1	1
139	2	3	1	1	3	5	3	0	164	2.6896	52	19.3337	2	2	2	4	5	2	2	5	5	5	1	1	33	3	0	1	1	1	2	0	0	2	0	0	0	0	0	1	0	2	2	2	1	6	2	2	2
140	2	3	2	2	1	5	3	0	163	2.6569	60	22.5827	2	5	2	6	6	2	5	6	5	2	2	2	41	2	0	0	0	0	2	2	0	0	0	0	1	1	0	1	0	3	3	3	0	4	1	1	1
141	2	1	2	2	3	5	5	1	163	2.6569	53.65	20.1927	2	3	6	5	6	6	6	6	4	2	6	2	50	3	0	1	2	1	2	0	0	0	0	0	0	0	0	1	0	0	0	0	1	4	1	3	2
142	2	3	2	2	3	5	4	1	172	2.9584	53	17.9151	1	4	4	3	6	4	4	3	5	5	3	2	41	4	0	0	1	1	0	1	1	0	1	1	0	0	0	1	0	1	1	1	1	4	1	3	3
143	2	1	1	1	3	5	4	0	158	2.4964	70	28.0404	4	2	2	2	5	5	5	2	5	2	2	1	32	4	1	2	2	2	0	0	0	0	0	2	0	0	0	1	0	3	3	3	2	10	2	3	3
144	1	3	1	1	3	5	3	0	170	2.89	60	20.7612	2	3	3	3	3	3	3	3	3	3	3	1	30	2	2	1	2	2	2	1	3	3	2	2	1	2	1	2	2	3	1	2	0	9	2	1	4
145	1	4	2	2	3	5	5	0	180	3.24	85	26.2346	3	5	4	2	2	2	2	2	5	2	2	1	28	4	1	1	1	1	2	0	0	0	0	0	0	0	0	1	0	2	0	1	2	6	2	3	3
146	2	1	1	2	2	2	4	0	166	2.7556	63	22.8625	2	5	5	2	3	3	3	5	3	3	3	2	35	4	2	3	2	2	3	0	0	0	0	0	0	1	0	1	0	3	3	3	1	10	2	3	3
147	2	1	1	2	3	2	3	1	161	2.5921	68	26.2336	3	2	4	2	3	3	3	4	3	4	2	1	30	3	0	2	1	1	2	0	0	0	0	0	0	0	0	1	0	2	2	2	1	7	2	2	2
148	2	1	1	1	2	5	3	0	168	2.8224	68	24.093	3	2	2	2	4	3	3	3	5	5	2	1	31	4	2	2	1	2	1	1	0	0	0	0	0	1	0	1	0	1	1	1	1	7	2	2	2
149	2	4	1	2	3	5	3	0	162	2.6244	85	32.3884	4	4	5	5	5	4	4	5	5	5	2	2	44	3	0	0	1	1	2	2	0	0	0	0	1	0	1	1	0	3	3	3	1	6	2	3	2
150	1	3	1	1	4	5	4	1	180	3.24	74	22.8395	2	5	5	5	6	6	6	5	4	5	4	2	51	4	1	2	1	1	0	2	0	2	0	2	1	0	1	1	0	2	3	2	2	8	2	3	3
151	2	1	1	1	3	5	2	0	165	2.7225	64	23.5078	2	1	1	1	2	2	2	2	2	2	2	1	17	3	0	1	0	0	0	0	0	0	0	0	0	0	0	0	0	0	0	0	0	1	1	1	1
152	2	1	1	1	3	5	4	0	166	2.7556	58	21.048	2	4	4	4	3	3	3	3	4	5	4	2	37	3	1	1	1	1	1	0	0	0	0	0	0	0	0	1	0	0	1	1	1	5	1	3	3
153	1	3	2	1	3	5	4	0	177	3.1329	91	29.0466	4	2	2	2	5	2	2	2	3	2	2	1	24	3	0	0	1	1	0	0	0	0	0	0	0	0	0	0	0	0	0	0	1	2	1	2	1
154	2	1	1	1	3	5	4	0	170	2.89	60	20.7612	2	3	4	4	4	3	3	4	4	5	3	2	37	4	0	1	1	1	0	0	0	0	0	0	0	0	0	0	0	0	0	0	0	2	1	1	1
155	2	2	2	2	3	5	4	0	163	2.6569	58	21.83	2	4	4	4	4	4	4	3	4	4	4	2	39	2	1	0	1	1	1	1	0	0	0	1	0	0	1	1	0	2	2	2	0	4	1	2	2
156	1	2	2	2	3	1	3	0	173	2.9929	55	18.3768	1	2	2	2	2	2	2	3	4	3	2	1	24	4	0	0	1	1	0	0	0	0	2	2	0	0	2	1	0	0	0	0	0	2	1	1	1
157	1	3	2	1	3	5	3	0	183	3.3489	65	19.4094	2	2	2	2	2	2	2	2	2	3	3	1	22	3	0	0	1	1	1	1	1	1	1	1	1	1	1	1	0	1	1	1	1	4	1	1	1
158	2	1	1	1	4	2	4	0	169	2.8561	47.2	16.526	1	4	4	1	4	2	2	1	4	4	4	1	30	4	1	3	2	2	0	2	0	0	0	3	0	0	0	1	0	2	2	2	1	9	2	3	2
159	2	1	1	1	3	5	2	0	168	2.8224	53	18.7783	2	1	4	2	4	4	4	3	4	2	1	1	29	3	0	1	1	1	0	0	0	0	0	0	0	0	0	0	0	1	0	1	1	4	1	1	1
160	1	2	1	1	2	5	5	0	170	2.89	50	17.301	1	4	4	4	4	4	4	4	4	4	4	2	40	4	1	3	0	1	0	0	0	0	0	0	0	0	0	0	0	0	0	0	1	5	1	2	2
161	2	2	1	1	4	5	4	1	166	2.7556	55	19.9594	2	4	4	5	6	5	5	5	5	5	4	2	48	3	2	2	1	2	0	1	0	0	0	0	0	0	1	1	0	0	0	0	1	6	2	1	1
162	2	1	2	2	3	5	4	0	165	2.7225	70	25.7117	3	2	2	1	6	4	4	4	3	4	2	1	32	4	0	1	0	0	0	0	0	0	0	2	0	0	0	1	0	2	2	2	1	5	1	2	2
163	2	2	1	2	3	1	3	0	170	2.89	60	20.7612	2	2	2	2	2	2	2	2	2	2	2	1	20	3	0	0	1	1	1	0	0	0	0	1	1	0	1	1	1	1	1	1	1	5	1	2	1
164	1	3	1	2	1	5	5	0	178	3.1684	78	24.6181	3	3	3	3	3	3	4	3	3	4	3	2	32	3	0	0	1	1	0	0	0	0	0	0	0	0	0	0	0	0	0	0	1	2	1	2	0
165	2	1	1	1	3	5	4	0	156	2.4336	36	14.7929	1	2	2	4	6	4	2	5	5	2	2	2	34	3	0	1	0	0	0	0	0	0	0	0	0	0	0	0	0	0	0	0	0	1	1	0	0
166	2	3	1	2	3	5	5	1	167	2.7889	55	19.721	2	4	4	5	6	6	6	4	6	6	4	2	51	2	2	2	3	3	3	2	3	1	1	1	1	1	1	2	0	3	3	3	2	12	2	3	4
167	2	3	2	2	3	5	4	1	160	2.56	74.5	29.1016	4	4	5	5	5	5	5	5	5	5	5	2	49	3	0	1	0	0	0	0	0	0	0	0	0	0	0	0	0	1	1	1	1	3	1	3	3
168	2	1	2	2	2	5	3	0	168	2.8224	66	23.3844	2	2	2	4	1	1	1	2	3	4	3	1	23	3	0	1	1	1	0	0	0	0	0	0	0	0	0	0	0	0	0	0	0	2	1	1	1
169	2	1	1	1	4	5	2	0	161	2.5921	55	21.2183	2	2	4	2	2	2	2	2	4	4	2	1	26	3	1	2	2	2	2	1	0	0	0	0	2	0	0	1	0	3	2	2	1	8	2	3	2
170	2	1	2	2	2	2	5	0	160	2.56	55	21.4844	2	2	4	2	4	3	4	4	5	5	4	2	37	3	1	0	1	1	1	0	0	0	0	0	0	0	0	1	0	0	0	0	0	2	1	1	2
171	2	2	1	2	2	5	4	0	162	2.6244	41	15.6226	1	4	4	4	2	2	2	2	2	2	2	1	26	2	0	0	1	1	1	0	0	0	0	0	0	0	0	1	0	1	1	1	0	3	1	4	3
172	1	1	2	1	3	5	2	0	181	3.2761	56	17.0935	1	1	1	1	1	1	1	1	4	1	1	1	13	2	1	0	2	2	1	0	0	3	1	0	0	0	0	1	0	1	0	1	1	5	1	0	0
173	1	2	1	1	4	5	3	0	176	3.0976	55	17.7557	1	3	3	2	5	3	3	4	4	4	2	2	33	3	0	1	0	0	0	0	0	0	0	0	0	0	0	0	0	0	0	0	1	2	1	3	1
174	2	1	2	1	4	2	5	0	158	2.4964	50	20.0288	2	1	1	4	5	3	3	6	4	3	2	1	32	3	2	2	3	3	2	3	0	0	0	3	0	0	1	1	0	3	3	3	2	11	2	3	3
175	2	2	1	1	3	1	2	0	164	2.6896	50	18.5901	2	2	2	2	4	2	2	2	2	2	2	1	22	4	2	2	3	3	0	0	0	0	1	3	3	1	0	1	0	3	2	2	2	10	2	3	3
176	2	4	1	1	4	5	3	0	163	2.6569	54	20.3244	2	2	5	1	5	2	2	2	5	5	2	1	31	4	1	3	1	1	1	0	0	0	0	0	0	0	0	1	0	1	1	1	1	7	2	1	1
177	2	1	1	2	4	5	4	0	175	3.0625	80	26.1224	3	2	4	4	5	3	2	4	4	3	2	1	33	2	0	1	0	0	1	0	0	0	0	2	0	0	1	1	0	2	2	2	0	4	1	2	2
178	2	1	1	2	3	5	4	0	165	2.7225	52	19.1001	2	2	2	4	5	4	4	3	6	5	1	2	36	3	0	2	1	1	2	0	0	2	0	2	0	0	0	1	0	3	3	3	1	8	2	3	4
179	2	3	1	1	3	5	4	0	160	2.56	60	23.4375	2	3	3	3	3	3	3	3	3	3	3	1	30	3	0	0	0	0	1	0	0	0	0	0	1	0	0	1	0	0	0	0	1	2	1	2	2
180	1	2	2	2	3	5	4	0	180	3.24	80	24.6914	3	2	2	2	2	2	2	2	2	2	2	1	20	4	0	3	1	1	1	1	1	1	1	1	1	1	1	1	1	1	1	1	1	8	2	2	2
181	1	1	1	1	3	5	4	1	165	2.7225	55	20.202	2	6	6	3	4	5	6	6	6	6	6	2	54	4	0	1	0	0	0	0	0	0	0	0	0	0	0	0	0	0	0	0	0	1	1	0	3
182	1	1	2	2	3	3	5	1	171	2.9241	57	19.4932	2	5	5	5	5	5	5	5	5	5	5	2	50	4	0	2	1	1	0	0	0	1	0	0	0	0	1	1	0	3	3	3	1	8	2	2	2
183	2	1	1	1	4	3	4	0	158	2.4964	46	18.4265	1	1	4	2	4	2	2	2	4	5	3	1	29	3	0	2	0	0	0	0	0	0	0	0	0	0	0	0	0	1	0	1	0	3	1	2	1
184	1	1	2	2	4	5	2	0	169	2.8561	60	21.0077	2	2	2	2	2	2	2	2	2	2	2	1	20	3	0	1	0	0	0	0	0	0	0	0	0	0	0	0	0	0	0	0	0	1	1	1	1
185	1	2	2	1	3	1	4	1	170	2.89	100	34.6021	4	4	4	3	5	5	5	5	5	4	4	2	44	4	1	2	3	2	0	2	1	1	1	1	1	1	1	1	0	2	2	2	2	9	2	3	2
186	1	1	1	2	3	5	3	0	182	3.3124	75	22.6422	2	4	5	4	3	2	2	4	5	4	5	2	38	4	0	0	0	0	0	0	0	0	1	0	0	0	0	1	0	0	0	0	0	1	1	1	2
187	1	1	2	1	2	5	5	0	178.5	3.18622	65	20.4003	2	1	1	1	6	6	6	6	6	1	1	2	35	3	0	2	2	1	2	2	0	2	1	1	0	1	0	1	0	0	0	0	1	5	1	1	1
188	1	3	2	2	2	3	3	1	178	3.1684	65	20.5151	2	4	4	4	1	1	1	1	1	1	1	1	19	4	1	0	3	2	2	0	0	3	0	2	0	2	2	2	0	3	2	2	2	8	2	3	3
189	2	1	2	2	3	2	4	1	162	2.6244	74	28.1969	4	4	4	4	6	4	4	4	4	4	2	2	40	3	1	2	2	2	1	0	0	0	0	3	1	0	1	1	0	3	2	2	2	9	2	3	1
190	2	1	2	1	3	5	4	0	158	2.4964	48	19.2277	2	4	4	2	4	3	3	4	4	4	3	2	35	3	1	2	1	1	0	0	0	0	0	0	0	0	0	0	0	2	0	1	1	5	1	3	2
191	2	1	2	2	3	5	3	0	174	3.0276	98	32.3689	4	2	4	2	2	2	2	2	2	2	2	1	22	4	0	1	0	0	0	3	0	0	0	0	0	0	0	1	0	0	1	1	1	4	1	2	1
192	2	1	2	2	2	5	4	1	158	2.4964	51	20.4294	2	4	4	5	5	5	5	5	5	5	3	2	46	3	0	1	1	1	1	1	0	0	2	2	0	0	0	1	0	3	3	3	1	7	2	3	3
193	1	1	1	1	3	1	4	0	180	3.24	64	19.7531	2	1	1	1	4	2	2	2	4	2	1	1	20	3	0	1	1	1	1	0	0	2	0	0	0	0	0	1	0	2	1	2	2	7	2	2	2
194	2	3	1	2	3	5	5	1	160	2.56	47	18.3594	1	1	1	1	6	6	6	1	6	1	1	1	30	4	1	1	2	2	3	0	0	0	0	0	0	0	1	1	0	0	0	0	0	4	1	0	0
195	2	1	1	2	4	5	5	0	171	2.9241	55	18.8092	2	4	4	6	5	4	2	2	4	4	2	2	37	1	2	2	3	3	1	1	1	0	1	1	0	0	1	1	0	1	2	2	1	9	2	3	3
196	1	4	2	2	2	5	3	0	178	3.1684	59	18.6214	2	2	2	2	2	2	2	3	4	2	1	1	22	3	1	1	1	1	1	0	0	0	0	0	0	0	0	1	0	1	1	1	1	5	1	1	1
197	2	2	1	1	3	1	3	0	170	2.89	70	24.2215	3	2	2	2	2	2	2	2	4	2	2	1	22	3	1	1	3	2	0	0	0	0	0	0	0	0	0	0	0	0	0	0	2	5	1	1	1
198	1	3	2	2	3	1	4	1	190	3.61	99	27.4238	3	5	5	2	5	5	5	5	5	5	5	2	47	4	2	2	2	2	1	0	0	0	0	2	1	1	2	1	0	2	1	2	2	9	2	3	3
199	2	1	1	2	3	5	2	0	169	2.8561	58	20.3074	2	3	4	1	3	2	2	2	3	4	3	1	27	2	1	1	1	1	0	0	0	0	1	0	1	0	1	1	0	2	2	2	1	6	2	3	0
200	1	1	2	2	2	5	4	1	165	2.7225	57	20.9366	2	4	4	3	4	4	4	4	4	4	4	2	39	3	0	1	1	1	2	0	0	0	0	0	0	0	0	1	0	2	0	1	1	5	1	1	1
201	2	1	2	2	3	5	3	0	172	2.9584	70	23.6614	2	4	4	3	4	4	3	3	4	4	2	2	35	4	0	2	1	1	0	2	0	0	1	1	1	1	1	1	0	3	1	2	1	7	2	2	2
202	2	1	2	2	3	5	4	0	170	2.89	63	21.7993	2	3	3	1	4	6	5	2	4	5	2	2	35	3	0	0	0	0	0	0	0	0	0	0	0	0	0	0	0	0	0	0	0	0	1	2	2
203	2	2	1	1	3	5	4	0	160	2.56	65	25.3906	3	3	4	3	3	2	2	5	4	3	2	1	31	3	0	0	0	0	0	0	0	0	0	0	0	0	0	0	0	0	0	0	0	0	1	3	2
204	1	3	2	2	3	5	3	0	178	3.1684	62	19.5682	2	2	2	2	4	4	4	5	5	5	2	2	35	4	0	1	1	1	1	0	0	0	2	0	0	0	0	1	0	3	0	2	1	6	2	1	1
205	2	1	1	2	2	5	4	0	159	2.5281	54	21.3599	2	3	4	4	3	2	2	4	4	4	2	1	32	3	1	2	2	2	0	0	0	0	0	0	0	0	0	0	0	0	0	0	2	6	2	3	2
206	2	2	1	2	3	5	4	0	164	2.6896	106	39.4111	4	2	3	4	4	3	4	3	4	4	4	2	35	3	1	1	2	2	2	1	1	2	1	1	1	1	1	1	0	2	2	2	1	7	2	3	2
207	2	1	1	2	3	5	4	0	171.5	2.94123	67	22.7796	2	2	4	1	4	3	3	3	4	4	3	1	31	2	1	1	1	1	1	2	0	0	0	0	1	0	0	1	0	2	2	2	2	7	2	4	4
208	2	1	2	2	4	2	4	0	158	2.4964	55	22.0317	2	2	4	2	4	3	2	3	5	3	3	1	31	3	0	0	1	1	1	0	0	0	0	0	1	0	0	1	0	1	1	1	1	4	1	1	1
209	2	1	1	1	3	5	2	0	164	2.6896	67	24.9108	3	3	4	4	5	4	4	5	4	3	2	2	38	3	0	2	2	1	0	0	0	3	1	0	0	0	1	1	0	3	2	2	1	7	2	2	2
210	2	3	2	1	2	5	3	0	177	3.1329	70	22.3435	2	3	4	2	4	4	4	4	3	3	4	2	35	3	0	1	1	1	1	0	0	0	0	0	0	0	0	1	0	1	1	1	1	5	1	2	2
211	2	1	1	1	3	5	3	1	171.5	2.94123	60	20.3997	2	4	4	3	4	3	3	3	4	4	2	2	34	3	1	2	0	1	0	0	0	0	0	2	0	1	0	1	0	0	0	0	1	5	1	2	2
212	2	1	2	2	3	5	2	0	168	2.8224	58	20.5499	2	4	4	4	5	4	4	4	4	3	2	2	38	4	0	2	1	1	0	1	0	0	0	0	0	0	0	1	0	2	2	2	1	7	2	3	3
213	1	1	2	1	3	3	4	0	170	2.89	52	17.9931	1	3	3	2	3	3	3	2	3	3	2	1	27	3	0	2	0	0	0	0	0	0	0	0	0	0	0	0	0	1	1	1	1	4	1	2	2
214	1	1	1	1	2	5	3	0	170	2.89	45	15.5709	1	2	2	2	2	2	2	1	2	2	2	1	19	3	0	1	1	1	0	0	0	0	0	0	0	0	0	0	0	0	0	0	1	3	1	1	1
215	1	3	2	2	3	1	3	0	174	3.0276	96	31.7083	4	5	1	4	4	1	1	3	3	3	3	1	28	4	2	0	3	3	2	2	1	1	2	1	2	1	1	2	1	1	2	2	1	9	2	2	2
216	2	1	1	2	3	5	4	0	163	2.6569	53	19.9481	2	5	5	4	6	5	5	5	5	5	5	2	50	3	0	1	1	1	0	0	0	0	0	0	0	0	1	1	0	2	1	2	0	5	1	2	2
217	1	1	2	1	3	5	2	0	176	3.0976	86	27.7634	3	3	3	3	4	3	4	4	3	4	3	2	34	3	0	0	0	0	0	0	0	0	0	0	0	0	0	0	0	0	0	0	1	1	1	1	1
218	2	3	2	1	3	5	3	0	176	3.0976	64	20.6612	2	1	1	1	1	1	4	1	3	3	1	1	17	2	1	0	1	1	1	0	0	0	1	1	1	0	2	1	0	2	2	2	1	5	1	2	2
219	2	1	2	2	3	5	3	0	173	2.9929	84	28.0664	4	4	4	3	3	3	3	3	4	3	3	1	33	3	0	1	0	0	0	0	0	0	0	0	0	0	0	0	0	2	1	2	1	4	1	2	2
220	1	1	2	2	3	5	4	0	177	3.1329	66	21.0667	2	3	3	3	3	3	3	3	3	3	3	1	30	3	0	0	0	0	1	0	0	0	0	0	0	0	0	1	0	1	1	1	1	3	1	2	2
221	2	2	2	2	3	5	3	0	164.5	2.70602	55	20.325	2	4	4	4	3	4	3	5	1	4	1	1	33	3	0	1	1	1	0	0	0	0	0	0	0	0	0	0	0	1	0	1	0	3	1	2	0
222	1	1	1	2	3	1	3	1	180	3.24	75	23.1481	2	4	4	4	4	4	4	4	4	4	4	2	40	4	2	1	3	3	2	0	1	2	0	1	1	0	1	1	0	0	1	1	1	7	2	3	3
223	1	3	2	2	2	5	5	1	176	3.0976	64	20.6612	2	4	4	4	3	3	2	4	4	5	4	2	37	3	1	1	1	1	0	1	1	0	0	0	0	0	0	1	0	1	2	2	1	6	2	2	2
224	1	1	2	2	3	5	4	1	175	3.0625	50	16.3265	1	2	2	2	2	2	2	2	2	2	2	1	20	3	0	1	0	0	0	0	0	3	0	3	3	3	3	2	3	3	3	3	1	10	2	1	1
225	2	2	1	1	3	5	4	0	165	2.7225	57	20.9366	2	3	3	3	5	4	4	4	4	3	3	2	36	3	0	0	1	1	1	0	0	0	0	0	1	0	0	1	0	3	2	2	1	5	1	2	3
226	2	1	1	1	3	5	3	0	160	2.56	50	19.5312	2	3	3	2	4	3	4	4	4	4	3	2	34	3	1	1	2	2	0	0	0	0	0	2	0	1	1	1	0	2	1	2	1	7	2	2	2
227	1	3	1	1	4	5	5	0	188	3.5344	75	21.22	2	6	6	6	6	6	6	6	6	6	6	2	60	4	0	1	1	1	0	0	0	0	0	2	0	0	3	1	0	3	3	3	0	6	2	0	4
228	2	1	1	2	2	5	2	0	160	2.56	55	21.4844	2	2	4	4	4	4	4	4	4	3	4	2	37	3	2	2	1	2	2	1	0	1	0	2	1	1	0	1	0	2	2	2	1	8	2	1	1
229	2	1	2	2	2	5	3	0	158	2.4964	45	18.026	1	1	1	4	5	5	5	3	5	2	2	1	33	3	0	0	1	1	0	0	0	0	0	0	0	0	0	0	0	0	0	0	0	1	1	1	1
230	2	1	1	1	3	5	3	0	168	2.8224	61	21.6128	2	2	4	3	2	2	2	2	4	4	3	1	28	3	0	1	0	0	0	0	0	0	0	0	0	0	0	0	0	0	0	0	0	1	1	1	1
231	2	1	2	2	2	2	4	1	163.5	2.67322	57	21.3226	2	5	5	2	4	2	2	4	2	5	3	2	34	2	1	1	2	2	3	1	1	1	2	2	2	0	0	2	0	0	0	0	2	7	2	3	3
232	2	1	2	2	3	5	3	0	167	2.7889	56	20.0796	2	3	3	3	3	3	3	3	5	3	3	1	32	3	1	2	2	2	0	0	0	0	1	1	0	0	0	1	0	0	0	0	1	6	2	2	1
233	1	1	2	1	2	5	4	0	171	2.9241	58	19.8352	2	3	4	5	5	3	3	3	5	5	5	2	41	3	1	1	0	1	0	0	0	0	0	0	0	0	0	0	0	0	0	0	1	3	1	1	1
234	2	3	2	2	2	5	5	1	156	2.4336	65	26.7094	3	4	4	5	5	4	4	4	5	5	3	2	43	3	2	1	3	3	3	0	0	0	1	2	2	0	0	1	0	3	3	3	2	10	2	3	3
235	1	2	1	1	2	5	3	0	178	3.1684	58	18.3058	1	5	5	5	5	5	5	5	5	5	5	2	50	3	1	0	0	1	0	0	0	0	0	0	0	0	0	0	0	0	0	0	0	1	1	1	1
236	2	1	1	1	3	3	3	0	168	2.8224	67	23.7387	2	1	1	1	1	1	1	1	1	1	1	1	10	3	2	2	1	2	0	0	0	1	0	0	0	0	0	1	0	0	0	0	1	6	2	1	0
237	2	2	2	1	3	5	4	0	160	2.56	44	17.1875	1	1	2	1	1	1	1	4	4	2	1	1	18	4	0	0	0	0	0	1	0	0	0	0	0	0	0	1	0	0	0	0	1	2	1	0	0
238	1	1	2	1	2	5	3	0	164	2.6896	69	25.6544	3	3	2	2	4	3	4	4	5	5	3	2	35	3	1	2	2	2	2	1	1	0	0	1	0	1	0	1	0	0	2	1	2	8	2	2	2
239	2	1	2	1	3	5	3	0	168	2.8224	73	25.8645	3	1	4	4	3	3	3	5	5	5	4	2	37	3	0	1	0	0	1	1	0	0	1	1	0	0	0	1	0	2	2	2	1	5	1	2	3
240	2	3	1	2	2	5	4	0	165	2.7225	75	27.5482	3	1	1	1	1	1	1	1	1	1	1	1	10	4	1	1	0	1	0	0	0	0	1	1	1	0	1	1	0	0	0	0	1	4	1	0	3
241	2	1	2	1	3	3	2	0	160	2.56	65	25.3906	3	2	4	2	4	4	4	2	4	4	2	1	32	3	1	1	2	2	2	1	1	1	1	2	0	0	0	1	0	2	2	2	1	7	2	3	3
242	2	1	1	2	3	2	3	0	164	2.6896	50	18.5901	2	3	3	3	1	1	1	1	4	4	1	1	22	3	0	1	0	0	1	0	0	0	0	2	0	0	0	1	0	1	0	1	1	4	1	2	2
243	1	1	2	2	2	3	3	0	173	2.9929	66	22.0522	2	2	2	4	5	2	2	2	5	5	2	1	31	3	0	0	1	1	0	0	0	0	0	0	0	0	0	0	0	1	1	1	1	3	1	1	2
244	1	4	1	2	2	5	5	0	178	3.1684	75	23.6713	2	5	5	1	4	3	3	5	5	2	1	2	34	4	2	0	3	3	0	0	0	0	0	0	0	0	0	0	3	3	3	3	2	11	2	4	4
245	2	1	2	1	2	5	2	0	155	2.4025	55	22.8928	2	4	2	2	4	2	2	2	2	2	2	1	24	2	1	2	0	1	0	0	0	0	0	0	0	0	0	0	0	0	0	0	0	3	1	1	2
246	2	1	2	2	3	1	4	0	168	2.8224	57	20.1956	2	4	4	3	5	4	4	5	4	3	2	2	38	3	0	1	2	1	2	0	0	0	0	2	1	0	0	1	2	1	1	1	1	7	2	2	2
247	2	1	1	1	3	5	3	0	172	2.9584	54	18.2531	1	2	3	4	2	2	2	2	3	2	1	1	23	3	0	1	1	1	1	1	0	0	1	1	1	0	0	1	0	0	0	0	0	3	1	1	1
248	2	1	2	2	2	5	4	0	159	2.5281	49	19.3821	2	6	6	4	5	1	3	2	5	5	5	2	42	2	0	1	0	0	0	0	0	0	0	0	0	0	0	0	0	0	0	0	1	2	1	0	0
249	2	2	2	1	2	2	2	0	165	2.7225	62	22.7732	2	2	2	2	5	4	4	3	2	3	2	1	29	4	0	0	1	1	1	1	0	1	2	2	3	2	1	2	0	2	1	2	1	6	2	1	1
250	2	1	2	2	3	5	4	0	163	2.6569	50	18.8189	2	1	3	1	1	1	1	3	3	5	1	1	20	3	0	0	1	1	1	0	2	0	0	0	0	0	0	1	0	0	1	1	0	3	1	0	0
251	2	1	2	2	2	5	4	0	170.5	2.90702	82	28.2075	4	3	3	2	5	5	5	5	3	3	2	2	36	4	1	1	0	1	0	0	0	0	0	0	0	1	0	1	0	3	3	3	0	6	2	1	1
252	1	1	2	1	3	5	4	0	170.5	2.90702	52	17.8877	1	2	5	2	4	3	3	2	5	5	5	2	36	4	2	2	2	2	0	0	0	0	0	1	0	0	0	1	0	1	0	1	2	8	2	0	0
253	2	1	1	1	3	2	4	0	173	2.9929	65	21.7181	2	2	5	4	5	4	4	5	5	5	2	2	41	4	0	0	1	1	0	0	0	0	0	0	0	0	0	0	0	2	2	2	1	4	1	1	1
254	2	1	2	2	3	5	3	0	166	2.7556	55	19.9594	2	2	2	2	4	3	3	3	5	4	3	1	31	3	0	2	0	0	0	0	0	0	0	0	0	0	0	0	0	2	2	2	1	5	1	2	1
255	2	1	2	2	2	3	3	0	160	2.56	45	17.5781	1	2	4	4	6	4	4	4	4	1	1	2	34	3	0	1	0	0	0	0	0	0	0	1	0	0	0	1	0	2	1	2	1	5	1	2	2
256	2	3	1	1	3	5	2	0	158	2.4964	45	18.026	1	2	4	2	4	3	4	2	5	3	2	1	31	3	0	0	1	1	0	0	0	0	1	1	1	0	0	1	0	2	0	1	1	4	1	1	1
257	1	2	2	2	3	5	3	0	173	2.9929	100	33.4124	4	3	5	3	4	5	5	5	5	5	4	2	44	4	0	1	0	0	0	0	0	0	0	2	0	0	0	1	0	3	1	2	0	4	1	3	3
258	2	1	2	2	3	5	4	0	160	2.56	58	22.6562	2	2	4	4	3	2	4	3	5	5	4	2	36	3	1	2	1	1	1	0	1	2	0	1	0	0	0	1	0	1	0	1	1	6	2	2	1
259	2	3	2	1	4	5	3	0	172	2.9584	67	22.6474	2	3	3	1	1	1	1	1	1	1	1	1	14	4	0	1	1	1	3	0	0	0	1	3	1	0	0	1	0	0	0	0	2	5	1	0	2
260	2	1	2	2	2	5	3	0	165.5	2.73902	54	19.715	2	3	4	2	2	2	2	2	3	2	1	1	23	2	0	1	0	0	0	0	0	0	0	0	0	0	0	0	0	0	0	0	1	2	1	1	1
261	2	3	1	1	4	3	5	0	161.5	2.60823	52	19.9369	2	4	4	4	4	3	3	3	3	4	4	2	36	4	0	0	2	1	0	0	0	0	0	0	0	0	0	0	0	2	1	2	1	4	1	2	2
262	2	1	2	1	2	5	3	0	168	2.8224	64	22.6757	2	2	3	2	5	5	4	4	5	3	2	2	35	3	0	3	0	0	0	0	0	0	0	0	0	0	0	0	0	0	1	1	0	4	1	2	2
263	2	1	2	2	2	1	4	0	165	2.7225	56	20.5693	2	2	4	2	4	2	2	4	4	4	1	1	29	3	0	1	0	0	0	0	0	0	0	0	0	0	0	0	0	1	0	1	0	2	1	1	1
264	1	3	1	2	3	5	4	0	168	2.8224	50	17.7154	1	3	4	1	3	1	1	6	5	3	1	1	28	3	1	1	1	1	0	0	0	0	1	0	1	0	1	1	0	0	0	0	1	4	1	1	2
265	1	1	1	1	2	1	2	0	183	3.3489	100	29.8606	4	1	1	4	4	1	3	5	3	3	2	1	27	3	2	1	2	2	2	0	0	0	0	2	0	0	2	1	0	3	2	2	1	7	2	2	3
266	2	1	1	2	2	5	3	0	165	2.7225	50	18.3655	1	2	2	2	2	2	2	2	2	2	2	1	20	3	0	2	0	0	0	0	0	0	0	0	0	0	0	0	0	3	3	3	0	5	1	1	2
267	1	1	2	2	2	5	3	0	178	3.1684	58	18.3058	1	4	4	4	4	3	3	3	3	4	3	2	35	1	1	1	2	2	2	0	0	2	0	1	0	0	0	1	0	2	1	2	2	8	2	2	2
268	2	1	2	2	2	5	4	0	168	2.8224	55	19.487	2	2	2	2	4	4	4	4	5	5	3	2	35	4	1	2	2	2	1	0	0	0	0	0	1	1	0	1	0	1	2	2	1	8	2	2	2
269	2	2	1	1	3	1	3	0	168	2.8224	56	19.8413	2	4	3	3	4	2	2	2	4	4	3	1	31	4	0	0	1	1	1	0	0	0	0	0	1	0	0	1	0	1	0	1	1	4	1	2	1
270	2	3	1	1	4	5	4	0	173	2.9929	60	20.0474	2	4	4	2	4	2	2	4	4	6	2	2	34	4	2	3	3	3	3	0	0	0	1	0	2	0	0	1	0	3	2	2	2	11	2	2	3
271	1	1	1	2	3	5	3	0	181	3.2761	75	22.8931	2	1	1	1	5	2	2	5	5	2	2	1	26	4	2	2	3	3	0	0	0	0	0	3	0	0	0	1	0	3	3	3	2	11	2	0	0
272	2	2	2	1	3	5	4	0	170	2.89	53	18.3391	1	3	4	4	5	4	4	4	3	3	3	2	37	4	2	1	1	2	0	0	0	0	0	0	0	0	0	0	0	0	0	0	0	3	1	3	4
273	2	3	2	2	2	1	5	1	169	2.8561	60	21.0077	2	6	6	6	6	6	6	4	6	6	3	2	55	4	0	1	1	1	1	1	1	1	1	1	2	1	1	2	0	3	3	3	2	9	2	4	4
274	2	1	1	2	4	5	5	1	158	2.4964	105	42.0606	4	6	6	6	6	5	6	6	6	6	6	2	59	4	0	3	1	1	3	3	0	2	0	1	0	0	0	1	0	3	3	3	1	9	2	2	2
275	2	1	1	2	2	5	3	0	165	2.7225	61	22.4059	2	4	4	2	4	2	2	4	5	4	2	1	33	3	1	1	1	1	0	0	0	0	0	1	0	0	1	1	0	1	1	1	1	5	1	1	2
276	1	1	2	1	2	5	2	0	178	3.1684	100	31.5617	4	1	1	1	4	3	3	1	2	1	1	1	18	3	0	1	0	0	3	0	0	3	0	0	0	0	0	1	0	0	0	0	0	2	1	0	0
277	2	3	1	1	2	3	4	0	166	2.7556	50	18.1449	1	2	2	2	3	2	2	2	4	4	2	1	25	3	0	0	0	0	0	0	0	0	0	0	0	0	0	0	0	1	1	1	0	1	1	1	1
278	2	2	2	2	2	5	3	0	165	2.7225	88	32.3232	4	4	4	3	3	2	2	2	3	4	2	1	29	3	1	0	1	1	1	1	0	0	0	1	1	0	0	1	0	1	0	1	1	4	1	1	1
279	2	1	2	2	2	4	3	0	158	2.4964	56	22.4323	2	1	1	3	4	3	3	3	4	1	1	1	24	3	1	0	0	1	0	1	0	0	0	1	0	1	0	1	0	2	0	1	1	4	1	1	1
280	1	2	2	2	3	5	5	1	175	3.0625	67	21.8776	2	5	5	2	4	4	4	4	4	4	3	2	39	4	1	1	2	2	1	1	1	0	1	1	0	0	0	1	0	2	2	2	2	8	2	3	3
281	1	1	1	2	3	5	4	1	186	3.4596	70	20.2336	2	4	4	3	5	5	5	4	4	5	2	2	41	4	0	2	2	1	2	0	0	0	1	1	0	0	0	1	0	2	2	2	1	7	2	3	3
282	2	2	2	2	2	5	5	1	158	2.4964	50	20.0288	2	3	5	3	5	4	4	4	4	5	3	2	40	4	1	2	3	2	1	1	0	0	1	1	0	0	0	1	0	2	2	2	2	9	2	2	2
283	2	2	2	2	3	5	4	0	169	2.8561	57.5	20.1323	2	3	4	4	4	3	3	4	4	4	3	2	36	2	1	0	1	1	2	0	0	0	0	1	0	0	0	1	0	2	1	2	1	5	1	0	0
284	2	1	1	1	3	5	3	0	167	2.7889	55	19.721	2	1	1	1	3	1	1	1	1	1	1	1	12	3	0	1	2	1	3	0	0	3	0	0	0	0	0	1	0	1	1	1	3	7	2	0	0
285	1	1	2	2	3	5	3	0	190	3.61	100	27.7008	3	3	2	3	1	1	1	1	5	4	2	1	23	3	0	1	1	1	1	0	0	0	0	0	0	0	1	1	0	1	0	1	0	4	1	1	1
286	2	4	2	2	2	5	3	0	163	2.6569	46	17.3134	1	4	6	2	5	5	5	5	4	4	4	2	44	3	0	0	1	1	1	0	0	0	0	0	0	0	0	1	0	2	2	2	1	5	1	2	2
287	1	1	2	2	4	2	4	0	183	3.3489	92	27.4717	3	2	2	2	2	2	2	2	2	2	2	1	20	4	0	2	0	0	0	0	0	0	0	1	0	0	0	1	0	0	0	0	2	5	1	1	1
288	2	1	2	2	3	5	3	0	167	2.7889	51	18.2868	1	2	2	2	4	3	3	4	4	3	1	1	28	3	0	2	0	0	0	0	0	0	0	0	0	0	0	0	0	0	0	0	1	3	1	0	0
289	1	2	2	1	3	1	3	0	177	3.1329	60	19.1516	2	1	1	1	6	2	2	2	6	4	1	1	26	4	1	1	3	2	2	1	0	3	0	0	0	0	0	1	0	3	3	3	1	8	2	2	0
290	1	4	2	2	3	5	3	0	177	3.1329	87.5	27.9294	3	2	3	4	4	3	3	3	2	2	2	1	28	4	1	3	0	1	0	1	0	0	0	0	0	0	2	1	0	3	3	3	2	10	2	2	2
291	1	1	1	1	2	5	3	0	167	2.7889	60	21.5139	2	2	2	2	6	4	4	4	6	5	2	2	37	3	0	1	0	0	0	0	0	2	0	0	1	0	0	1	0	0	0	0	1	3	1	3	3
292	1	2	1	2	3	5	2	1	173	2.9929	65	21.7181	2	4	4	4	3	3	2	5	3	2	2	2	32	4	0	2	0	0	1	0	0	0	0	0	2	0	0	1	0	0	2	1	2	6	2	3	3
293	2	3	2	1	4	5	5	0	169	2.8561	63.65	22.2856	2	3	4	2	3	4	4	4	3	4	2	1	33	3	1	1	2	2	0	0	0	0	0	0	0	0	0	0	0	0	2	1	1	5	1	2	2
294	1	1	2	2	2	5	5	0	183	3.3489	80	23.8884	2	4	4	4	6	4	4	4	4	5	4	2	43	4	1	2	2	2	2	0	0	1	1	1	0	0	0	1	0	1	2	2	2	9	2	3	3
295	2	1	1	2	3	5	3	0	164	2.6896	55	20.4491	2	4	4	5	2	2	2	4	4	5	5	2	37	4	1	1	2	2	2	1	1	0	0	2	1	0	0	1	0	2	1	2	1	7	2	2	1
296	1	1	1	1	2	5	2	1	178	3.1684	63	19.8839	2	2	2	5	2	2	2	5	2	3	2	1	27	3	2	2	3	3	3	0	0	0	0	2	0	0	0	1	0	3	0	2	2	10	2	2	3
297	1	3	1	1	3	3	2	0	181	3.2761	60	18.3145	1	3	5	2	5	2	2	5	2	5	2	2	33	4	1	1	1	1	0	0	0	0	0	0	0	0	0	0	0	0	0	0	0	2	1	1	1
298	2	1	2	2	3	5	3	0	158	2.4964	40	16.0231	1	2	2	2	2	2	2	2	2	2	2	1	20	3	1	2	2	2	2	0	0	0	0	0	0	0	0	1	0	3	1	2	1	8	2	1	1
299	1	1	2	1	3	5	3	0	174	3.0276	52	17.1753	1	1	1	1	4	1	2	1	4	3	1	1	19	3	1	1	2	2	1	1	0	0	0	0	0	0	0	1	0	0	0	0	1	5	1	1	2
300	2	4	1	1	3	5	2	0	176	3.0976	80	25.8264	3	2	2	6	5	2	2	2	4	3	3	1	31	2	0	1	0	0	3	0	0	0	0	0	1	0	0	1	0	3	3	3	1	6	2	3	3
301	2	3	2	2	3	5	4	0	165	2.7225	60	22.0386	2	4	4	1	6	4	4	4	3	3	3	2	36	4	2	2	3	3	2	2	0	0	0	2	0	0	0	1	2	3	3	3	3	14	2	2	2
302	2	1	1	2	2	5	4	0	162	2.6244	49	18.6709	2	5	6	6	5	4	4	5	6	6	2	2	49	3	0	1	0	0	0	0	0	0	0	0	0	0	0	0	0	0	0	0	1	2	1	1	2
303	2	3	1	1	4	5	5	1	168	2.8224	50	17.7154	1	4	4	2	5	3	3	4	3	4	5	2	37	3	0	0	0	0	0	0	0	0	0	0	0	0	0	0	0	0	0	0	0	0	1	3	2
304	2	1	2	2	3	3	3	0	158	2.4964	49	19.6283	2	2	2	2	4	2	2	4	2	2	2	1	24	3	0	2	0	0	0	0	0	0	2	0	0	0	1	1	0	0	0	0	1	4	1	0	2
305	1	2	2	2	2	1	4	0	177	3.1329	75	23.9395	2	4	4	2	4	4	4	4	6	4	4	2	40	3	1	1	2	2	2	1	0	0	0	0	1	1	1	1	0	2	2	2	2	8	2	3	3
306	2	1	1	1	2	5	3	0	170	2.89	60	20.7612	2	4	4	4	4	4	4	4	4	4	4	2	40	4	1	1	2	2	2	0	0	0	0	3	2	1	1	1	0	3	3	3	1	8	2	2	2
307	2	4	1	1	3	5	2	0	165	2.7225	54	19.8347	2	5	5	4	4	4	4	4	4	4	3	2	41	3	0	1	1	1	1	0	1	1	1	1	2	1	1	1	0	2	2	2	1	6	2	2	2
308	1	3	2	2	3	5	5	0	171	2.9241	85	29.0688	4	4	4	3	6	4	4	5	5	5	2	2	42	4	1	2	1	1	0	0	0	0	0	1	0	0	0	1	0	1	1	1	1	6	2	1	1
309	1	3	2	1	3	5	3	0	172	2.9584	68	22.9854	2	2	4	1	5	3	4	3	5	5	4	2	36	2	2	0	1	2	2	2	1	0	0	2	1	0	0	1	0	2	1	2	1	6	2	2	1
310	2	1	2	2	3	5	4	0	172	2.9584	53	17.9151	1	5	5	5	3	3	3	5	5	5	2	2	41	3	0	1	1	1	1	0	0	0	0	2	1	0	2	1	0	1	1	1	0	4	1	1	2
311	2	1	1	2	3	5	3	0	160	2.56	48	18.75	2	2	3	2	4	4	4	4	4	4	4	2	35	3	0	1	0	0	0	0	0	0	0	0	0	0	1	1	0	0	0	0	0	2	1	1	1
312	1	1	1	2	3	5	4	0	181	3.2761	83	25.335	3	3	4	2	4	2	2	5	4	2	2	1	30	4	0	1	0	0	0	0	0	0	0	0	0	0	0	0	0	0	0	0	0	1	1	1	1
313	2	2	2	2	2	5	3	0	160	2.56	46	17.9688	1	4	4	3	3	3	3	3	3	3	2	1	31	2	0	0	2	1	2	1	0	0	1	1	1	0	0	1	0	1	1	1	1	4	1	2	2
314	1	2	1	1	3	5	4	0	180	3.24	76	23.4568	2	2	3	2	4	3	2	4	4	5	1	1	30	3	0	2	0	0	0	0	0	0	0	0	0	0	0	0	0	0	0	0	0	2	1	0	0
315	1	2	1	2	3	5	3	0	180	3.24	60	18.5185	2	4	6	4	4	3	4	4	5	3	3	2	40	3	1	1	1	1	1	0	0	0	1	1	0	0	0	1	0	1	1	1	1	5	1	1	2
316	2	2	2	1	4	5	5	1	158	2.4964	67	26.8386	3	5	5	4	6	5	5	5	4	5	3	2	47	4	0	2	1	1	1	1	2	2	1	1	0	2	1	2	0	3	3	3	2	10	2	2	2
317	1	1	1	1	3	5	4	0	181	3.2761	75	22.8931	2	3	3	3	2	2	2	2	4	4	4	1	29	3	1	2	2	2	2	0	0	0	0	0	0	0	0	1	0	1	1	1	2	8	2	0	0
318	2	1	2	1	3	2	4	0	165	2.7225	42	15.427	1	1	1	1	5	3	3	4	3	2	1	1	24	3	0	0	0	0	0	0	0	0	0	1	0	0	0	1	0	1	0	1	1	3	1	0	0
319	2	1	1	2	3	2	2	0	165	2.7225	50	18.3655	1	2	2	2	4	2	2	3	2	2	2	1	23	3	0	0	1	1	1	0	0	0	0	0	0	0	0	1	0	0	1	1	0	3	1	1	1
320	2	2	2	2	3	1	2	0	154	2.3716	44	18.5529	2	4	4	3	4	3	3	3	4	4	3	2	35	4	0	1	0	0	0	0	0	0	0	0	0	0	0	0	0	1	0	1	1	3	1	2	2
321	1	2	2	1	3	5	3	0	187	3.4969	90	25.7371	3	4	4	4	4	4	4	4	4	4	4	2	40	3	0	1	1	1	0	0	0	0	0	0	0	0	1	1	0	2	1	2	1	6	2	1	1
322	2	1	1	1	3	2	5	0	167	2.7889	52	18.6453	2	2	4	4	6	4	4	6	4	2	2	2	38	3	2	2	0	1	0	0	0	0	0	0	0	0	0	0	0	1	1	1	1	5	1	2	2
323	1	3	1	1	2	1	2	0	172	2.9584	71	23.9995	2	2	4	2	3	1	1	4	1	4	3	1	25	3	0	1	1	1	0	0	0	1	0	0	0	0	0	1	0	0	0	0	0	3	1	0	1
324	2	1	2	2	3	5	2	0	165.5	2.73902	50	18.2547	1	1	1	1	1	1	1	1	1	1	1	1	10	2	0	0	0	0	0	0	0	0	0	0	0	0	0	0	0	0	0	0	0	0	1	0	0
325	1	2	2	2	2	5	3	0	170	2.89	62	21.4533	2	3	3	3	6	6	6	3	4	3	3	2	40	4	1	1	2	2	0	0	0	0	0	0	0	0	2	1	0	1	1	1	1	6	2	1	1
326	2	1	2	1	4	2	3	0	170	2.89	56	19.3772	2	2	2	4	4	2	2	2	2	6	2	1	28	2	0	1	2	1	0	3	0	0	0	0	0	0	0	1	0	0	0	0	1	4	1	1	2
327	2	4	2	2	3	5	2	1	160	2.56	56	21.875	2	4	4	4	4	4	4	4	4	4	4	2	40	4	0	1	1	1	0	0	0	0	0	0	0	0	0	0	0	2	2	2	2	6	2	3	3
328	2	1	2	2	2	5	3	0	168	2.8224	57	20.1956	2	4	2	2	5	2	2	2	4	4	4	1	31	3	0	1	1	1	1	1	0	0	0	2	1	0	0	1	0	2	1	2	1	6	2	1	1
329	1	1	2	2	3	5	4	0	174	3.0276	55	18.1662	1	4	4	4	4	4	4	4	4	4	4	2	40	3	1	1	2	2	3	3	3	0	0	3	0	0	0	2	0	2	0	1	1	7	2	2	2
330	1	1	2	2	3	2	5	0	179	3.2041	75	23.4075	2	4	4	4	5	3	3	4	4	4	3	2	38	4	0	2	1	1	0	0	0	0	0	0	0	0	0	0	0	0	0	0	1	4	1	2	2
331	1	1	2	1	3	1	2	0	178	3.1684	90	28.4055	4	1	1	1	1	1	1	1	5	1	1	1	14	4	0	2	0	0	0	0	0	0	0	3	0	0	0	1	0	2	1	2	0	5	1	0	0
332	2	1	1	2	3	5	3	0	170	2.89	48	16.609	1	2	2	4	4	2	2	2	2	2	2	1	24	3	0	1	1	1	0	0	0	0	0	0	1	0	0	1	0	0	0	0	0	3	1	1	1
333	2	1	1	2	3	2	3	1	173	2.9929	63	21.0498	2	4	5	4	5	3	3	5	5	5	3	2	42	4	1	2	0	1	0	0	0	0	0	0	0	0	0	0	0	1	1	1	1	5	1	2	2
334	2	1	2	1	3	5	4	0	171	2.9241	60	20.5191	2	3	4	2	4	3	4	3	4	4	2	1	33	3	1	1	1	1	0	0	0	0	1	1	0	0	1	1	0	0	0	0	0	3	1	2	2
335	2	3	1	1	4	5	2	0	165	2.7225	62	22.7732	2	4	4	2	2	2	2	2	2	2	2	1	24	3	2	1	1	2	3	0	0	0	3	1	1	0	0	1	3	0	0	0	1	8	2	1	1
336	1	2	2	1	3	5	3	1	182	3.3124	80	24.1517	3	4	4	2	4	4	3	4	3	3	2	2	33	3	0	2	0	0	0	0	0	0	0	2	0	0	0	1	0	2	2	2	1	6	2	1	2
337	2	1	2	2	3	5	2	0	173	2.9929	60	20.0474	2	3	4	4	5	4	6	4	4	4	2	2	40	3	0	1	0	0	2	0	0	0	0	0	0	0	2	1	1	2	1	2	1	6	2	2	2
338	2	1	1	2	3	5	4	0	164	2.6896	62	23.0518	2	4	4	4	5	4	4	5	4	3	4	2	41	3	1	1	1	1	0	0	0	0	0	0	0	0	0	0	0	2	1	2	1	5	1	2	2
339	2	1	1	2	4	5	4	1	160	2.56	85	33.2031	4	6	6	6	5	1	1	1	6	6	5	2	43	3	1	1	3	2	2	2	3	0	0	2	0	1	0	2	0	3	3	3	2	10	2	4	4
340	2	1	1	2	2	5	3	1	163	2.6569	51	19.1953	2	2	3	1	2	2	2	2	4	3	2	1	23	3	0	1	0	0	0	0	0	0	0	0	0	0	0	0	0	0	0	0	1	2	1	1	1
341	2	2	1	1	3	5	4	1	160	2.56	55	21.4844	2	2	3	4	4	2	2	2	4	2	2	1	27	2	2	1	0	1	0	0	0	0	0	0	0	0	0	0	0	2	2	2	1	5	1	1	1
342	1	1	2	2	2	2	3	1	182	3.3124	85	25.6612	3	4	2	2	6	4	4	4	4	4	4	2	38	4	0	2	0	0	0	0	0	0	0	0	0	0	0	0	0	2	1	2	2	6	2	2	2
343	1	1	2	1	2	3	4	0	185	3.4225	90	26.2966	3	2	2	2	2	2	2	2	2	2	2	1	20	2	0	1	0	0	0	0	0	0	0	0	0	0	0	0	0	0	1	1	0	2	1	1	1
344	2	1	2	2	3	5	3	0	171	2.9241	49	16.7573	1	2	4	2	4	4	4	4	4	3	2	1	33	4	0	2	1	1	0	1	0	0	0	1	0	0	1	1	0	2	1	2	1	7	2	2	2
345	2	2	2	1	3	4	3	0	165	2.7225	94	34.5271	4	2	2	1	1	1	1	1	3	1	1	1	14	3	1	1	1	1	1	1	1	0	0	1	2	1	1	1	0	0	0	0	1	4	1	0	0
346	1	1	2	2	2	5	2	0	178	3.1684	65	20.5151	2	4	4	4	4	4	4	4	4	4	4	2	40	3	0	1	2	1	2	0	0	2	0	1	2	0	2	1	0	2	2	2	1	6	2	2	2
347	1	1	2	1	3	5	4	0	170	2.89	78	26.9896	3	2	2	2	6	3	2	3	3	2	2	1	27	3	1	2	0	1	0	0	0	0	0	2	0	0	0	1	0	0	0	0	1	5	1	2	2
348	1	1	1	2	3	5	4	0	170	2.89	52	17.9931	1	2	5	5	4	2	2	5	5	5	3	2	38	4	0	0	1	1	0	0	0	0	0	0	0	0	0	0	0	0	0	0	1	2	1	1	1
349	2	4	2	2	3	3	3	0	176	3.0976	83.5	26.9564	3	6	6	6	6	6	6	6	6	6	6	2	60	3	0	0	0	0	0	0	0	0	0	0	0	0	0	0	0	0	0	0	0	0	1	0	0
350	1	3	1	1	3	5	5	1	183	3.3489	70	20.9024	2	6	6	2	6	6	6	5	6	6	6	2	55	4	2	0	3	3	3	0	0	0	0	3	1	0	1	1	0	3	3	3	3	10	2	4	4
351	2	3	2	2	3	5	3	0	158	2.4964	56	22.4323	2	5	5	5	4	2	3	4	5	5	2	2	40	3	2	1	0	1	1	1	0	0	0	1	1	0	1	1	0	0	0	0	0	3	1	1	0
352	2	1	1	2	2	5	4	1	162	2.6244	54	20.5761	2	6	4	5	4	4	4	4	5	5	2	2	43	3	2	0	2	2	2	2	1	1	1	2	2	2	1	2	0	2	2	2	1	7	2	3	3
353	2	1	1	1	3	5	3	0	158	2.4964	55	22.0317	2	3	4	2	3	3	3	3	4	4	2	1	31	3	0	1	1	1	0	1	0	0	1	0	1	0	1	1	1	2	2	2	1	7	2	3	3
354	2	3	1	2	3	5	4	1	169	2.8561	57	19.9573	2	4	4	3	5	5	3	3	3	5	2	2	37	4	0	2	0	0	2	2	0	0	0	0	1	0	0	1	0	3	2	2	2	7	2	2	2
355	2	2	2	2	3	5	3	0	162.5	2.64062	66	24.9941	3	4	5	4	5	2	2	5	3	5	3	2	38	4	0	0	0	0	1	0	0	0	0	0	1	0	0	1	0	2	0	1	0	2	1	2	2
356	2	2	1	2	3	5	4	0	160	2.56	56	21.875	2	3	4	2	5	2	3	3	5	5	2	2	34	3	1	1	1	1	0	0	0	0	0	1	0	0	0	1	0	1	0	1	1	5	1	3	1
357	1	2	2	2	2	1	5	0	170	2.89	68	23.5294	2	5	5	3	3	3	3	3	4	4	3	2	36	4	2	2	3	3	3	0	0	3	0	0	0	2	2	2	2	3	2	2	3	14	2	2	2
358	2	1	2	2	2	5	5	1	160.5	2.57603	60	23.2917	2	4	5	3	5	5	5	4	3	4	5	2	43	4	0	2	0	0	1	0	0	0	0	0	1	0	0	1	0	1	1	1	2	6	2	1	2
359	2	2	2	2	3	5	4	0	163	2.6569	53	19.9481	2	3	3	3	3	3	3	3	4	4	3	1	32	3	2	1	3	3	2	1	1	3	1	1	1	1	1	2	0	2	1	2	1	9	2	3	3
360	2	1	1	2	3	5	2	0	166	2.7556	54	19.5965	2	1	1	1	1	1	1	1	1	1	1	1	10	3	0	1	0	0	0	0	0	0	0	0	0	0	0	0	0	0	0	0	0	1	1	0	0
361	2	1	1	1	2	4	3	0	160	2.56	55	21.4844	2	3	3	2	2	2	2	4	5	5	2	1	30	3	0	2	0	0	0	0	0	0	1	0	0	0	0	1	0	3	2	2	1	6	2	2	2
362	1	1	2	2	2	1	3	0	180	3.24	55	16.9753	1	1	1	1	1	1	1	1	1	1	1	1	10	4	1	2	2	2	2	0	0	2	1	0	0	0	0	1	0	2	1	2	2	9	2	2	2
363	2	4	1	1	2	5	4	0	168	2.8224	46	16.2982	1	2	2	2	3	4	4	2	4	3	4	1	30	4	1	1	1	1	0	1	0	0	0	0	0	0	0	1	0	1	0	1	1	5	1	0	0
364	2	3	2	2	3	5	3	1	164	2.6896	60	22.3081	2	4	4	3	4	3	3	4	4	4	3	2	36	4	0	2	1	1	1	1	0	0	1	0	0	1	1	1	0	2	1	2	1	7	2	2	2
365	2	2	2	2	2	5	3	0	160	2.56	68	26.5625	3	1	5	1	2	1	2	4	3	4	2	1	25	3	0	0	1	1	0	0	0	0	0	0	0	0	0	0	0	0	0	0	1	2	1	0	0
366	2	1	2	2	2	3	3	0	166	2.7556	55	19.9594	2	3	3	5	4	2	2	3	5	3	2	1	32	3	1	1	0	1	1	1	0	0	1	1	0	0	0	1	0	0	0	0	0	3	1	3	2
367	2	1	1	1	3	5	5	0	152	2.3104	56	24.2382	3	3	3	1	2	2	2	2	5	5	2	1	27	3	0	1	1	1	0	0	0	0	0	0	0	0	0	0	0	3	3	3	0	5	1	0	0
368	2	1	2	2	2	2	5	0	159	2.5281	45	17.7999	1	3	3	3	3	3	3	3	4	3	3	1	31	4	2	2	3	3	3	1	0	3	3	3	3	3	3	3	0	3	3	3	3	14	2	4	4
369	2	1	2	2	2	3	4	0	153	2.3409	55	23.4952	2	4	4	2	2	2	2	2	5	5	4	1	32	3	0	2	1	1	1	0	0	0	1	0	1	0	0	1	0	2	2	2	2	8	2	1	1
370	2	3	2	2	2	3	4	1	155	2.4025	44	18.3143	1	4	4	4	3	6	6	4	6	5	2	2	44	4	0	2	1	1	0	0	0	0	0	0	0	0	0	0	0	3	2	2	1	6	2	1	3
371	1	3	1	2	4	3	2	0	175	3.0625	58	18.9388	2	3	3	3	5	3	3	4	4	3	3	2	34	3	2	1	1	2	1	0	0	0	1	0	0	0	0	1	0	1	1	1	1	6	2	3	3
372	2	1	2	2	2	5	4	0	173	2.9929	52	17.3745	1	2	3	3	5	5	5	3	4	5	3	2	38	3	2	1	2	2	2	0	0	2	1	1	0	1	0	1	0	1	1	1	1	6	2	3	3
373	2	1	1	1	4	5	4	0	176	3.0976	63	20.3383	2	4	4	2	2	4	2	2	4	2	2	1	28	4	1	2	1	1	3	0	0	0	0	0	0	0	0	1	0	2	2	2	2	8	2	3	2
374	2	1	1	2	3	5	3	1	165	2.7225	45	16.5289	1	4	4	4	3	2	2	4	4	4	2	1	33	4	0	1	1	1	1	1	0	0	0	0	0	0	0	1	0	2	0	1	1	5	1	1	1
375	2	1	2	2	3	3	3	0	176	3.0976	67	21.6296	2	4	4	4	3	3	3	1	4	6	1	1	33	3	0	2	0	0	0	0	0	0	0	0	0	0	0	0	0	2	0	1	1	4	1	0	0
376	1	1	2	1	2	3	3	0	175	3.0625	75	24.4898	3	2	2	2	2	2	2	2	2	2	2	1	20	3	1	1	1	1	1	0	0	0	0	0	0	0	1	1	0	0	0	0	1	4	1	2	2
377	2	1	2	2	3	5	4	1	165	2.7225	53	19.4674	2	2	2	4	3	3	3	3	4	4	4	1	32	4	1	3	2	2	2	0	0	0	0	0	1	1	0	1	0	3	2	2	3	11	2	2	2
378	2	4	2	2	2	5	3	0	165	2.7225	58	21.3039	2	3	4	3	4	3	3	2	4	3	2	1	31	4	1	1	2	2	2	1	1	0	1	0	2	0	1	1	0	2	1	2	1	7	2	2	2
379	2	1	2	1	4	5	3	0	170	2.89	48	16.609	1	2	5	2	5	5	2	5	5	5	2	2	38	3	0	1	1	1	1	2	0	3	1	0	0	0	0	1	0	1	1	1	0	4	1	1	1
380	2	3	2	2	2	5	3	0	162	2.6244	50	19.052	2	4	4	4	5	3	3	3	4	3	3	2	36	1	0	0	1	1	0	0	0	0	0	1	0	0	0	1	0	1	1	1	1	4	1	3	2
381	2	1	1	1	3	5	3	0	172.5	2.97562	68	22.8523	2	3	3	4	4	3	3	4	4	4	3	2	35	3	0	2	0	0	0	0	0	0	0	0	0	0	0	0	0	0	0	0	1	3	1	2	2
382	2	1	2	2	2	5	3	0	169	2.8561	102	35.713	4	4	4	2	4	2	2	5	4	6	2	2	35	4	0	1	0	0	0	0	0	0	0	0	0	0	0	0	0	0	0	0	1	2	1	1	1
383	2	3	2	2	3	5	5	1	175	3.0625	65	21.2245	2	3	4	6	6	6	6	6	2	4	4	2	47	4	1	2	2	2	2	2	2	0	0	0	2	1	2	2	0	3	3	3	2	11	2	4	4
384	2	1	2	2	2	5	5	0	151	2.2801	47	20.6131	2	2	2	2	2	2	2	5	5	5	2	1	29	4	1	1	3	2	0	0	0	0	0	1	0	0	0	1	0	2	0	1	2	7	2	1	1
385	1	2	1	1	2	5	4	0	185	3.4225	76	22.206	2	4	4	3	3	4	3	3	3	2	2	1	31	3	1	0	1	1	1	1	1	0	1	1	1	0	0	1	0	1	0	1	1	4	1	3	2
386	2	4	1	1	3	4	3	1	172	2.9584	65	21.9713	2	4	4	4	2	2	2	2	2	4	2	1	28	4	0	2	0	0	0	0	0	0	0	0	0	0	0	0	0	1	1	1	1	4	1	1	2
387	2	2	2	2	2	5	5	1	166	2.7556	70	25.4028	3	6	6	6	5	5	5	5	6	5	3	2	52	4	0	2	0	0	0	0	0	0	0	0	0	0	0	0	0	1	0	1	1	4	1	2	2
388	2	1	2	2	3	5	4	0	172	2.9584	65	21.9713	2	4	4	4	3	3	3	4	4	4	2	2	35	2	0	1	2	1	1	2	2	1	0	0	0	0	1	1	0	2	2	2	1	6	2	3	3
389	1	4	2	1	3	1	2	0	180	3.24	100	30.8642	4	4	4	3	3	4	2	3	2	4	2	1	31	4	0	0	1	1	1	1	0	0	1	1	0	0	2	1	0	2	1	2	3	7	2	2	4
390	2	4	1	1	3	5	3	0	161	2.5921	48	18.5178	2	4	5	2	2	2	2	2	2	4	2	1	27	3	0	2	2	1	3	0	0	0	0	0	2	0	0	1	0	2	2	2	1	7	2	3	3
391	2	1	1	1	3	2	4	0	164	2.6896	58	21.5645	2	1	2	1	2	2	2	4	4	2	1	1	21	3	0	0	2	1	0	0	0	0	0	0	0	0	0	0	0	2	0	1	1	3	1	0	0
392	1	2	1	1	2	5	3	0	178	3.1684	76	23.9869	2	1	5	1	1	1	1	6	1	3	1	1	21	4	0	1	1	1	1	0	0	0	1	2	0	0	0	1	0	0	0	0	0	3	1	0	3
393	2	2	1	2	3	5	4	0	168	2.8224	62	21.9671	2	3	4	5	4	4	3	3	4	4	3	2	37	4	2	3	3	3	2	2	2	2	3	0	1	2	0	2	3	2	2	2	2	15	2	3	2
394	2	1	2	2	2	5	4	0	155	2.4025	44	18.3143	1	1	1	3	2	2	2	2	4	2	1	1	20	4	1	3	2	2	3	2	3	2	0	0	1	2	1	2	0	3	3	3	3	13	2	4	4
395	2	2	2	2	3	5	4	0	170	2.89	61	21.1073	2	4	5	5	3	3	3	5	4	4	2	2	38	3	2	2	3	3	3	0	0	0	0	2	3	0	0	1	0	2	2	2	2	10	2	3	2
396	2	2	2	2	2	5	4	0	158	2.4964	46	18.4265	1	5	5	4	3	3	3	3	4	4	3	2	37	2	1	0	2	2	1	1	0	0	0	0	1	0	0	1	0	2	2	2	1	6	2	2	2
397	2	3	2	1	3	5	4	0	162	2.6244	50	19.052	2	5	4	4	6	4	3	4	4	3	2	2	39	4	1	1	0	1	2	1	0	0	0	1	0	0	0	1	0	3	1	2	0	5	1	1	1
398	2	1	2	2	2	5	3	0	160	2.56	65	25.3906	3	4	4	4	1	1	1	1	1	4	1	1	22	4	0	1	0	0	0	0	0	0	0	1	0	0	0	1	0	2	1	2	0	4	1	1	2
399	2	1	1	2	3	2	4	1	165	2.7225	50	18.3655	1	4	3	3	4	3	3	3	2	4	4	1	33	4	1	2	1	1	1	0	0	3	1	0	0	0	0	1	1	2	2	2	1	8	2	1	1
400	2	1	2	2	3	2	5	1	155	2.4025	64	26.6389	3	3	3	4	5	3	3	5	5	5	2	2	38	4	2	2	2	2	1	1	1	0	1	2	0	0	1	1	0	2	2	2	1	8	2	2	2
401	2	1	1	2	3	5	4	0	170	2.89	75	25.9516	3	3	3	3	3	3	3	3	3	3	3	1	30	3	0	1	1	1	1	0	0	0	0	0	0	0	0	1	0	0	1	1	1	5	1	1	1
402	2	1	1	2	3	3	3	0	161	2.5921	42	16.2031	1	4	4	4	3	3	4	4	5	3	2	2	36	3	1	2	2	2	1	0	0	0	0	0	0	1	0	1	0	3	3	3	1	9	2	3	3
403	2	3	1	1	3	5	4	0	158	2.4964	55	22.0317	2	1	1	1	1	5	5	5	5	1	1	1	26	3	0	1	0	0	0	0	0	0	1	0	0	0	0	1	0	0	0	0	1	3	1	0	0
404	2	2	2	2	3	5	3	1	165	2.7225	65	23.8751	2	5	5	4	2	2	2	4	4	4	2	2	34	3	0	0	2	1	1	0	0	0	0	1	1	0	0	1	0	0	0	0	1	3	1	1	2
405	2	1	2	2	2	5	3	0	175	3.0625	64	20.898	2	3	4	4	4	2	2	2	5	3	2	1	31	2	0	1	0	0	0	0	0	0	0	0	0	0	0	0	0	1	1	1	1	3	1	1	2
406	1	4	1	1	3	1	3	0	183	3.3489	85	25.3815	3	2	2	2	5	2	2	2	2	2	2	1	23	3	0	0	0	0	0	0	0	0	0	0	0	0	0	0	0	0	0	0	0	0	1	2	2
407	2	1	2	2	3	3	3	0	158	2.4964	114	45.6658	4	4	2	1	2	2	2	2	4	2	2	1	23	3	0	1	0	0	0	0	0	0	0	0	0	0	0	0	0	2	1	2	0	3	1	1	2
408	1	1	2	1	3	5	3	0	185	3.4225	75	21.9138	2	2	2	5	1	1	1	2	3	5	2	1	24	3	0	2	0	0	0	0	0	0	0	0	0	0	0	0	0	3	0	2	0	4	1	0	0
409	2	1	1	1	3	2	3	1	160	2.56	52	20.3125	2	2	4	2	5	3	3	3	2	2	2	1	28	4	0	0	1	1	0	0	0	0	0	1	0	1	0	1	0	0	2	1	0	3	1	1	1
410	1	3	1	1	3	3	3	0	176	3.0976	75	24.2123	3	1	1	1	1	1	1	1	1	1	1	1	10	2	0	1	0	0	2	0	0	0	0	0	0	0	0	1	0	0	0	0	1	3	1	0	3
411	1	1	2	2	2	5	4	0	176	3.0976	83	26.7949	3	4	4	4	4	4	4	4	4	4	4	2	40	3	0	1	1	1	1	1	1	1	1	1	1	1	1	1	1	1	1	1	1	6	2	2	2
412	2	3	1	2	3	5	5	1	155	2.4025	47	19.563	2	2	4	4	6	4	4	6	2	3	1	2	36	3	2	1	3	3	0	0	1	0	0	1	3	1	0	1	0	3	3	3	2	10	2	2	2
413	2	1	2	2	1	5	4	0	158	2.4964	59	23.634	2	3	4	4	6	3	2	3	4	4	3	2	36	4	2	2	3	3	2	3	0	0	0	0	0	0	0	1	0	1	1	1	2	9	2	2	2
414	2	3	2	1	4	5	4	1	164	2.6896	53	19.7055	2	4	5	4	6	5	4	4	5	5	5	2	47	3	2	1	0	1	1	1	0	0	0	1	1	0	2	1	0	2	2	2	1	6	2	2	3
415	2	2	1	2	2	5	4	0	165	2.7225	48	17.6309	1	2	4	4	4	2	2	2	2	4	2	1	28	3	0	0	0	0	0	0	0	0	0	0	0	0	0	0	0	2	0	1	0	1	1	2	2
416	1	1	1	1	3	5	4	0	175	3.0625	66	21.551	2	4	4	4	3	2	2	3	5	5	2	2	34	3	0	2	0	0	0	0	0	0	0	0	0	0	1	1	0	2	1	2	1	6	2	2	2
417	1	1	2	1	2	5	4	0	186	3.4596	64	18.4992	1	4	4	1	4	4	4	4	3	3	3	2	34	3	0	1	0	0	0	0	0	0	0	0	0	0	0	0	0	0	0	0	0	1	1	1	1
418	2	1	1	2	4	2	3	1	160	2.56	50	19.5312	2	2	2	4	4	2	2	5	3	2	1	1	27	4	1	1	3	2	2	0	0	0	0	1	2	1	0	1	0	2	2	2	3	9	2	2	2
419	1	1	2	2	2	1	3	0	183	3.3489	65	19.4094	2	4	4	2	3	3	2	4	2	4	2	1	30	3	0	1	2	1	2	1	0	3	0	2	0	0	1	1	0	2	2	2	1	6	2	1	2
420	2	1	2	2	3	3	3	0	175	3.0625	80	26.1224	3	3	3	3	4	4	4	4	4	3	2	2	34	2	1	2	1	1	1	1	0	0	0	0	0	0	0	1	0	2	0	1	1	6	2	2	2
421	1	1	1	1	4	3	4	1	183	3.3489	60	17.9163	1	2	4	5	2	2	2	2	5	5	2	1	31	4	1	1	0	1	1	2	0	2	0	1	0	0	0	1	0	2	2	2	1	6	2	2	3
422	1	1	2	2	2	5	3	0	160	2.56	60	23.4375	2	3	3	2	3	3	2	4	5	3	2	1	30	2	0	0	0	0	0	0	0	0	0	1	0	0	0	1	0	0	0	0	0	1	1	1	1
423	2	1	2	1	3	5	3	0	158	2.4964	50	20.0288	2	3	3	3	3	3	3	3	4	3	3	1	31	3	0	1	0	0	1	2	0	0	0	0	1	0	0	1	0	1	0	1	1	4	1	3	2
424	1	4	1	1	3	3	4	1	181	3.2761	84	25.6402	3	5	5	2	5	2	2	5	2	5	3	2	36	4	2	1	3	3	0	0	0	3	0	2	0	0	1	1	0	0	0	0	2	7	2	3	3
425	2	1	1	1	3	3	5	1	163	2.6569	53	19.9481	2	2	5	5	5	4	2	2	5	2	2	2	34	4	1	0	0	1	1	1	0	0	0	1	0	0	1	1	0	3	1	2	1	5	1	1	1
426	1	1	1	2	3	5	4	0	177	3.1329	180	57.4548	4	2	4	2	4	2	2	5	5	5	2	2	33	4	0	3	1	1	0	0	0	0	0	0	0	0	0	0	0	1	1	1	1	6	2	2	2
427	2	3	1	2	3	2	4	0	163	2.6569	54	20.3244	2	2	4	1	4	2	2	2	2	2	3	1	24	2	1	1	2	2	1	1	2	0	0	0	1	0	0	1	0	2	1	2	1	7	2	2	2
428	1	1	1	1	2	5	4	0	184	3.3856	82	24.2202	3	3	4	3	5	4	3	4	4	4	4	2	38	4	1	1	0	1	0	0	0	2	0	2	0	0	0	1	0	3	1	2	1	6	2	2	2
429	1	1	1	1	3	5	1	0	170	2.89	75	25.9516	3	1	1	1	1	1	1	1	1	1	1	1	10	4	0	3	2	1	0	0	0	1	0	0	0	0	1	1	0	0	0	0	3	8	2	3	3
430	2	3	2	1	3	1	4	0	160	2.56	60	23.4375	2	4	4	2	4	3	3	4	4	4	2	2	34	4	0	0	1	1	2	2	0	0	1	1	1	0	0	1	0	1	1	1	1	4	1	2	3
431	2	2	2	2	4	5	4	0	150	2.25	45.5	20.2222	2	3	4	4	4	3	3	4	3	4	3	2	35	3	1	0	1	1	0	0	0	0	0	0	0	0	0	0	0	0	0	0	0	1	1	1	1
432	1	1	2	2	3	5	4	0	178	3.1684	68	21.4619	2	5	5	2	2	2	2	2	5	4	2	1	31	4	0	1	0	0	0	0	0	0	0	0	0	0	0	0	0	0	0	0	0	1	1	0	0
433	2	1	2	1	3	5	5	0	168	2.8224	85	30.1162	4	4	4	4	4	4	4	4	4	4	4	2	40	4	0	2	0	0	0	0	0	0	0	0	0	0	0	0	0	0	0	0	0	2	1	2	2
434	1	1	2	2	3	2	3	1	179	3.2041	90	28.089	4	1	1	1	3	2	2	4	4	2	2	1	22	4	2	3	3	3	3	0	0	1	2	2	0	0	3	2	3	3	3	3	2	16	2	4	4
435	1	1	2	2	3	5	4	1	175	3.0625	66	21.551	2	2	4	2	4	4	4	4	4	4	4	2	36	3	2	1	3	3	2	0	0	3	0	1	0	0	0	1	1	2	2	2	1	9	2	2	2
436	1	3	2	2	2	5	5	0	176	3.0976	154	49.7159	4	4	5	2	2	2	2	5	4	2	2	1	30	3	0	0	0	0	1	1	0	0	0	1	0	0	1	1	0	1	0	1	1	3	1	2	2
437	2	1	1	2	2	5	4	0	170	2.89	62	21.4533	2	4	4	4	4	2	2	4	5	5	1	2	35	3	1	1	1	1	0	0	0	0	0	0	0	0	0	0	0	0	0	0	0	2	1	2	1
438	2	1	1	1	3	5	3	0	163	2.6569	56	21.0772	2	3	3	2	4	3	3	4	4	4	3	1	33	3	1	1	1	1	2	0	0	0	0	2	0	0	0	1	0	2	0	1	1	5	1	2	1
439	2	3	2	1	2	5	4	0	163	2.6569	60	22.5827	2	5	5	5	4	4	4	5	5	5	5	2	47	4	2	0	1	2	0	0	0	0	0	1	1	1	2	1	0	1	0	1	1	5	1	3	3
440	1	1	2	1	3	5	3	1	171	2.9241	60	20.5191	2	2	2	2	2	2	2	2	2	2	2	1	20	3	0	1	0	0	1	0	0	0	1	2	0	0	3	1	0	2	2	2	0	4	1	1	1
441	2	1	1	1	3	5	2	0	158	2.4964	100	40.0577	4	4	2	1	5	2	2	4	4	3	1	1	28	3	0	2	0	0	0	0	0	0	0	0	0	0	0	0	0	0	0	0	0	2	1	2	0
442	2	3	2	2	3	5	3	0	155	2.4025	54	22.4766	2	3	2	4	2	2	2	3	3	4	2	1	27	3	2	1	3	3	2	1	0	3	1	1	0	0	0	1	0	2	2	2	2	9	2	4	3
443	2	4	1	1	2	5	2	0	167	2.7889	65	23.3067	2	2	4	4	2	4	2	2	2	4	2	1	28	2	1	1	2	2	2	0	0	0	1	3	1	0	0	1	0	3	2	2	3	9	2	3	3
444	1	1	1	1	3	5	4	0	182	3.3124	109.5	33.0576	4	4	4	1	4	5	5	5	5	5	4	2	42	4	0	1	0	0	0	1	0	0	0	0	0	0	1	1	0	0	0	0	0	2	1	0	0
445	2	2	1	1	3	3	4	0	160	2.56	44	17.1875	1	2	4	2	5	4	4	4	4	4	2	2	35	4	1	1	1	1	0	0	0	0	0	1	0	0	1	1	0	2	1	2	1	6	2	2	2
446	1	2	1	2	3	2	5	1	182	3.3124	80	24.1517	3	4	4	4	4	3	3	3	4	5	4	2	38	4	1	2	2	2	2	2	0	0	1	1	1	0	1	1	0	1	1	1	2	8	2	2	2
447	1	3	1	2	3	1	4	1	177	3.1329	72	22.9819	2	5	5	5	4	3	4	2	4	6	4	2	42	4	1	0	2	2	1	1	0	0	1	2	0	0	0	1	0	3	3	3	2	8	2	3	3
448	2	1	2	2	3	2	4	0	153	2.3409	53	22.6409	2	4	3	4	3	3	3	3	4	4	3	2	34	3	0	1	1	1	0	0	0	0	0	0	0	0	0	0	0	0	1	1	1	4	1	2	1
449	2	4	1	2	3	5	5	0	165	2.7225	65	23.8751	2	2	4	2	5	2	2	1	3	2	1	1	24	2	0	0	1	1	3	1	3	0	0	0	1	0	0	1	0	0	0	0	1	3	1	0	1
450	1	1	2	2	2	2	3	0	180	3.24	85	26.2346	3	4	4	4	4	4	4	4	4	4	4	2	40	4	0	1	0	0	0	0	0	0	0	0	0	0	0	0	0	0	0	0	0	1	1	0	2
451	1	1	1	2	4	5	3	0	178	3.1684	90	28.4055	4	2	2	1	2	2	2	2	4	2	1	1	20	2	0	0	2	1	2	1	0	0	0	0	0	0	0	1	0	2	0	1	1	4	1	1	1
452	1	1	2	2	2	5	4	1	172	2.9584	55	18.5911	2	3	3	3	3	2	3	3	3	3	3	1	29	4	0	2	1	1	0	0	0	0	0	0	0	0	0	0	0	2	2	2	2	7	2	2	2
453	2	2	1	2	2	5	3	0	162.5	2.64062	52	19.6923	2	1	1	1	1	1	1	1	1	1	1	1	10	2	1	0	1	1	1	0	0	0	0	0	0	0	0	1	0	1	1	1	0	3	1	0	0
454	2	1	2	2	2	2	3	0	164	2.6896	54	20.0773	2	4	4	2	4	3	3	3	4	4	3	2	34	3	0	2	1	1	0	0	0	0	0	1	0	0	0	1	0	1	0	1	1	6	2	2	3
455	2	1	1	2	3	5	4	0	165	2.7225	65	23.8751	2	4	2	3	4	4	4	4	4	2	6	2	37	2	0	2	1	1	2	1	2	2	1	3	1	1	1	2	2	1	1	1	0	8	2	3	3
456	1	1	2	1	2	5	2	0	183	3.3489	80	23.8884	2	2	4	2	5	1	1	1	1	2	1	1	20	3	0	3	2	1	2	2	2	2	3	3	1	1	2	2	0	2	2	2	1	9	2	2	2
457	2	2	2	2	2	5	3	0	155	2.4025	58	24.1415	3	4	2	2	3	4	3	3	4	4	3	1	32	3	1	1	1	1	1	0	0	0	0	1	1	1	0	1	0	0	0	0	1	4	1	3	3
458	1	1	2	2	3	5	4	0	170	2.89	63	21.7993	2	2	2	2	5	4	3	5	4	4	2	2	33	4	1	2	1	1	0	0	0	3	0	0	0	0	0	1	0	3	2	2	1	7	2	1	1
459	2	1	2	2	2	5	3	0	160	2.56	50	19.5312	2	2	2	2	2	2	2	2	4	4	1	1	23	3	0	2	0	0	0	0	0	0	0	2	0	0	1	1	0	1	0	1	0	4	1	0	0
460	1	1	2	2	2	1	5	0	165	2.7225	64	23.5078	2	4	4	2	5	2	2	5	2	5	3	2	34	4	0	2	0	0	0	0	0	0	0	0	0	0	0	0	0	2	0	1	0	3	1	4	4
461	2	2	2	1	2	5	3	0	170	2.89	130	44.9827	4	2	2	2	2	2	2	2	2	2	2	1	20	3	1	1	3	2	2	1	0	0	1	0	2	0	0	1	0	2	2	2	2	8	2	3	3
462	2	2	2	1	3	5	4	0	160	2.56	50	19.5312	2	2	4	4	6	6	6	6	3	4	3	2	44	3	2	0	1	2	3	0	0	0	1	0	0	0	0	1	0	2	2	2	2	7	2	4	3
463	1	3	1	1	3	5	4	1	178	3.1684	70	22.0932	2	6	4	6	6	6	6	6	6	6	6	2	58	4	1	2	2	2	2	0	0	0	0	0	2	0	0	1	0	2	1	2	2	9	2	4	4
464	2	4	1	1	4	5	3	0	160	2.56	60	23.4375	2	2	2	2	3	2	2	3	2	2	2	1	22	3	0	0	1	1	0	0	0	0	0	0	0	0	0	0	0	0	0	0	0	1	1	1	1
465	2	1	1	1	3	5	5	0	168	2.8224	55	19.487	2	4	4	3	5	4	4	4	5	4	4	2	41	4	0	1	1	1	1	0	0	0	0	1	0	0	0	1	0	3	1	2	1	6	2	3	2
466	2	1	2	2	2	4	2	0	164	2.6896	58	21.5645	2	2	2	2	4	2	2	2	4	2	2	1	24	3	0	2	0	0	0	0	0	0	0	0	0	0	0	0	0	1	0	1	1	4	1	1	1
467	1	1	2	1	3	5	4	1	172	2.9584	57	19.2672	2	4	4	4	4	4	4	4	3	4	3	2	38	3	1	1	3	2	2	0	0	0	1	2	1	1	0	1	0	3	3	3	2	9	2	3	3
468	2	1	2	1	2	3	4	0	166	2.7556	70	25.4028	3	4	4	1	4	4	4	4	4	4	3	2	36	3	1	1	2	2	2	2	0	0	0	2	2	2	3	2	0	3	2	2	1	8	2	2	2
469	2	3	1	1	3	5	4	1	160	2.56	45	17.5781	1	2	4	5	2	3	1	3	5	5	3	1	33	4	0	1	0	0	1	0	0	0	0	0	1	0	0	1	0	1	1	1	3	6	2	1	2
470	2	2	1	2	3	5	4	1	164	2.6896	58	21.5645	2	3	4	2	4	3	3	3	4	3	2	1	31	4	1	1	1	1	1	0	0	0	0	0	0	0	0	1	0	0	0	0	1	4	1	1	1
471	2	1	1	1	3	5	3	0	165	2.7225	55	20.202	2	3	3	2	4	4	4	3	4	3	3	1	33	3	1	2	2	2	2	0	0	0	0	1	1	0	0	1	0	2	1	2	1	8	2	1	1
472	2	1	2	2	2	3	4	1	161	2.5921	56	21.6041	2	4	5	4	5	4	4	4	3	5	5	2	43	3	2	2	0	1	2	0	0	0	0	3	0	0	2	1	0	3	3	3	2	9	2	3	3
473	2	4	2	1	3	5	4	1	160	2.56	60	23.4375	2	4	4	4	4	4	4	5	2	2	1	2	34	3	1	1	1	1	1	0	0	0	2	0	2	0	1	1	0	2	1	2	1	6	2	3	3
474	1	1	1	2	3	5	3	0	178	3.1684	65	20.5151	2	2	4	5	3	3	3	3	4	4	3	2	34	4	0	1	2	1	0	2	0	0	0	2	0	0	0	1	0	2	1	2	2	7	2	2	3
475	1	1	1	1	4	5	4	1	181	3.2761	100	30.5241	4	4	4	4	1	4	4	4	4	4	2	2	35	4	2	2	3	3	3	0	0	3	0	3	0	0	0	1	0	2	0	1	2	9	2	2	2
476	2	1	1	1	4	2	5	0	165	2.7225	50	18.3655	1	4	6	6	4	2	4	4	6	6	2	2	44	3	1	0	1	1	1	0	0	1	1	1	0	0	1	1	0	2	1	2	1	5	1	3	2
477	1	2	1	2	4	5	3	0	176	3.0976	150	48.4246	4	4	4	2	2	2	2	4	4	4	1	1	29	4	1	1	0	1	0	0	0	0	0	1	0	0	0	1	0	0	0	0	1	4	1	2	2
478	2	4	2	1	3	5	5	0	160	2.56	60	23.4375	2	2	5	5	5	3	3	4	3	4	2	2	36	4	0	1	0	0	0	0	0	0	0	0	0	0	0	0	0	1	1	1	1	3	1	2	2
479	1	1	1	2	2	5	2	1	175	3.0625	55	17.9592	1	2	3	2	2	2	2	2	3	3	2	1	23	3	1	1	1	1	0	0	0	0	0	0	0	0	0	0	0	2	1	2	1	5	1	1	1
480	2	3	2	2	3	5	5	1	172	2.9584	51	17.239	1	5	6	5	6	6	5	5	4	5	5	2	52	3	2	2	2	2	0	0	0	0	0	0	1	0	1	1	0	3	3	3	1	9	2	2	2
481	2	4	2	2	2	5	3	0	150	2.25	38	16.8889	1	2	2	5	2	2	2	2	2	5	2	1	26	3	1	1	1	1	1	0	0	0	0	1	0	0	0	1	0	1	0	1	1	5	1	1	3
482	1	2	2	2	3	5	1	0	176	3.0976	55	17.7557	1	2	2	2	2	2	2	2	2	2	2	1	20	2	0	0	0	0	0	0	0	0	0	0	0	0	0	0	0	0	0	0	0	0	1	1	1
483	2	1	1	1	3	2	4	0	175	3.0625	63	20.5714	2	4	4	5	4	3	3	3	4	2	2	2	34	4	2	2	2	2	0	0	0	0	1	2	0	1	0	1	0	2	2	2	2	9	2	2	2
484	2	1	1	2	3	5	2	0	167	2.7889	51	18.2868	1	3	4	3	4	2	2	1	4	4	3	1	30	2	0	1	1	1	1	0	0	3	0	2	0	0	0	1	0	1	0	1	1	5	1	2	1
485	1	4	1	1	4	5	3	1	183	3.3489	80	23.8884	2	4	5	2	4	2	5	5	2	5	5	2	39	4	1	1	1	1	0	0	0	0	0	0	0	0	0	0	0	0	0	0	1	3	1	0	0
486	2	3	2	2	3	5	4	0	158	2.4964	49	19.6283	2	5	5	5	5	3	3	5	3	5	3	2	42	3	1	1	2	2	2	0	0	0	0	0	1	2	0	1	0	1	1	1	1	6	2	2	2
487	2	1	1	1	4	5	3	0	161	2.5921	56	21.6041	2	2	2	2	2	2	1	2	2	2	1	1	18	3	0	1	1	1	1	0	1	3	0	1	0	0	0	1	0	2	1	2	1	6	2	1	1
488	2	2	1	2	4	5	3	0	163	2.6569	48	18.0662	1	1	1	1	1	1	1	1	3	2	1	1	13	3	2	0	3	3	0	0	0	0	0	3	3	0	0	1	0	0	0	0	2	6	2	3	3
489	2	3	2	2	2	5	3	0	170	2.89	51	17.6471	1	3	4	2	4	4	4	4	5	3	2	2	35	3	1	1	2	2	2	1	2	0	2	0	2	0	0	1	0	2	3	2	2	8	2	2	2
490	2	1	2	2	2	5	4	1	163	2.6569	57	21.4536	2	4	4	3	4	4	4	4	5	5	2	2	39	3	1	1	2	2	0	0	0	0	0	0	0	0	0	0	0	2	2	2	1	6	2	3	3
491	1	3	2	2	2	5	4	1	165	2.7225	59	21.6713	2	4	4	4	4	4	4	4	4	4	4	2	40	3	1	1	2	2	1	1	1	1	1	1	1	1	1	1	0	1	1	1	1	6	2	2	2
492	2	1	1	1	3	2	3	0	165	2.7225	52	19.1001	2	3	5	2	4	2	2	3	5	4	4	2	34	3	0	1	0	0	0	0	0	0	0	0	0	0	0	0	0	2	2	2	0	3	1	1	2
493	1	1	1	1	3	5	3	0	175	3.0625	70	22.8571	2	3	2	2	4	3	3	3	4	5	3	2	32	3	1	1	2	2	3	2	0	3	3	0	2	1	1	2	2	2	2	2	2	11	2	4	3
494	2	1	2	2	3	5	4	0	165	2.7225	50	18.3655	1	3	4	4	3	3	3	2	4	4	2	1	32	4	1	0	1	1	1	0	0	0	1	1	1	0	0	1	0	1	1	1	1	4	1	2	2
495	2	3	1	2	2	5	3	0	165	2.7225	60	22.0386	2	5	5	5	5	5	5	5	5	5	5	2	50	3	0	1	1	1	1	1	1	1	1	2	1	1	1	2	1	1	1	1	1	7	2	2	2
496	1	1	2	2	2	5	3	0	155	2.4025	52	21.6441	2	5	5	2	5	4	3	5	4	4	2	2	39	4	0	1	0	0	0	2	0	0	0	0	1	0	0	1	0	3	3	3	2	7	2	1	1
497	2	1	2	2	3	2	5	0	157	2.4649	40	16.2278	1	4	4	2	5	2	2	5	2	2	2	1	30	3	0	1	2	1	1	0	0	2	0	2	0	0	0	1	1	0	0	0	2	6	2	2	2
498	1	1	2	2	3	2	4	0	168	2.8224	160	56.6893	4	2	4	2	2	2	2	2	2	2	2	1	22	3	0	0	1	1	1	0	0	0	0	1	0	0	0	1	0	0	0	0	1	3	1	1	1
499	1	4	1	1	2	5	4	0	173	2.9929	73	24.3911	3	4	4	4	3	3	3	4	4	4	4	2	37	3	0	2	2	1	3	1	0	1	1	1	0	0	0	1	0	2	2	2	2	8	2	3	3
500	1	1	1	2	2	5	3	0	180.5	3.25802	89	27.3172	3	2	4	2	2	1	1	1	2	2	2	1	19	4	0	2	2	1	3	0	0	3	0	1	0	0	0	1	0	2	1	2	2	8	2	2	2
501	2	1	1	2	2	5	4	0	164	2.6896	50	18.5901	2	4	4	4	3	3	3	3	4	4	3	2	35	4	0	2	2	1	0	0	0	0	0	0	0	0	0	0	0	0	0	0	1	4	1	2	2
502	1	4	2	2	3	5	4	0	170	2.89	62	21.4533	2	1	1	1	6	6	6	6	6	1	1	2	35	4	2	3	3	3	0	0	0	0	0	1	0	0	3	1	0	3	2	2	3	12	2	3	3
503	1	4	1	1	3	5	3	0	186	3.4596	80	23.1241	2	3	4	3	4	4	3	4	4	4	3	2	36	3	0	0	1	1	0	0	0	0	0	0	0	0	0	0	0	1	1	1	1	3	1	2	2
504	1	2	2	1	3	5	3	0	188	3.5344	90	25.464	3	2	2	2	4	4	4	4	4	4	4	2	34	4	1	1	0	1	0	0	0	0	0	0	0	0	0	0	0	2	0	1	1	4	1	1	2
505	2	3	2	2	2	5	4	0	155	2.4025	59	24.5578	3	2	4	4	3	3	3	4	4	4	3	2	34	1	2	0	1	2	1	0	0	0	0	2	0	0	0	1	0	1	1	1	1	5	1	2	2
506	1	2	1	1	3	5	3	0	166	2.7556	49	17.782	1	4	4	3	5	3	3	4	3	3	3	2	35	3	0	1	0	0	0	0	0	0	2	0	0	0	0	1	0	2	1	2	1	5	1	1	1
507	1	2	1	2	3	1	3	0	178	3.1684	100	31.5617	4	2	2	2	2	1	1	3	3	3	2	1	21	2	0	0	1	1	1	1	0	1	0	0	1	0	0	1	0	1	1	1	1	4	1	1	1
508	1	1	2	1	3	3	2	0	175	3.0625	75	24.4898	3	1	1	1	1	1	1	1	1	1	1	1	10	3	0	1	0	0	0	0	0	0	0	0	0	0	0	0	0	0	0	0	0	1	1	0	0
509	2	1	2	2	2	5	3	0	164	2.6896	74	27.5134	3	4	5	2	6	5	5	3	3	3	4	2	40	3	0	1	0	0	1	0	0	0	0	1	0	0	0	1	0	1	0	1	0	3	1	0	0
510	1	1	2	2	3	2	4	1	172	2.9584	65	21.9713	2	4	4	2	4	4	4	4	4	4	2	2	36	4	0	2	0	0	0	0	0	0	0	0	2	0	0	1	0	3	3	3	2	8	2	1	1
511	2	1	1	2	3	5	3	0	163	2.6569	58.5	22.0181	2	4	4	4	4	4	4	4	4	4	4	2	40	3	1	2	2	2	1	2	3	1	1	2	0	2	1	2	0	2	2	2	1	9	2	2	2
512	2	2	1	1	3	5	4	1	170	2.89	74	25.6055	3	5	4	3	6	4	4	6	2	4	4	2	42	4	2	2	0	1	0	0	0	0	0	0	0	0	0	0	0	2	0	1	1	5	1	2	2
513	2	2	2	1	3	5	4	1	163	2.6569	58	21.83	2	5	5	5	5	5	5	5	5	5	5	2	50	4	1	2	1	1	3	1	3	3	0	3	1	0	0	2	1	3	3	3	3	12	2	1	1
514	1	3	2	2	2	3	3	1	185	3.4225	90	26.2966	3	4	2	4	3	3	3	4	3	3	3	2	32	3	1	1	0	1	0	0	0	0	0	0	1	0	0	1	0	1	1	1	1	5	1	2	1
515	2	2	1	2	3	5	3	0	160	2.56	49	19.1406	2	3	4	2	5	2	2	3	4	4	2	1	31	3	2	0	3	3	1	0	2	1	1	2	0	2	1	2	0	2	2	2	1	8	2	2	2
516	2	1	2	2	2	2	3	0	164	2.6896	53	19.7055	2	3	2	4	6	5	5	5	5	2	1	2	38	4	0	2	0	0	0	0	0	1	0	1	0	0	0	1	0	2	1	2	1	6	2	3	2
517	2	4	1	1	3	5	4	1	160	2.56	60	23.4375	2	2	5	2	3	2	2	2	2	2	2	1	24	4	2	2	3	3	1	3	0	0	0	3	0	0	0	1	0	3	2	2	2	10	2	2	3
518	1	2	1	1	4	5	5	1	185	3.4225	105	30.6793	4	5	5	3	3	3	5	5	5	5	5	2	44	4	1	1	0	1	0	0	0	0	0	0	0	0	0	0	0	2	2	2	1	5	1	3	3
519	1	3	2	1	4	5	4	0	179	3.2041	57	17.7897	1	4	5	2	6	4	3	6	2	4	2	2	38	4	1	1	2	2	3	0	0	2	0	1	1	0	0	1	0	2	2	2	2	8	2	1	3
520	2	1	2	2	2	5	3	0	165	2.7225	61	22.4059	2	4	4	5	5	5	5	5	5	3	3	2	44	3	1	2	2	2	2	0	0	0	0	1	0	0	0	1	0	1	1	1	1	7	2	2	2
521	1	4	2	1	2	4	4	0	175	3.0625	80	26.1224	3	4	4	2	5	5	5	3	5	4	2	2	39	4	1	0	1	1	0	0	0	0	0	0	0	0	0	0	0	0	0	0	1	2	1	1	1
522	1	1	2	2	2	5	5	1	182	3.3124	80	24.1517	3	3	3	3	6	1	1	3	4	4	1	1	29	4	1	2	2	2	2	2	0	0	0	3	2	2	2	2	2	2	2	2	1	11	2	2	2
523	1	4	1	1	4	5	5	0	174.5	3.04502	68.9	22.6271	2	3	4	3	5	5	5	2	2	2	2	2	33	3	2	1	0	1	1	0	0	0	0	0	0	0	0	1	0	0	0	0	1	4	1	1	1
524	1	1	1	1	3	5	2	0	171	2.9241	51	17.4413	1	4	4	4	3	3	3	3	4	4	3	2	35	3	0	2	1	1	0	0	0	0	0	3	0	0	0	1	0	2	2	2	1	7	2	2	2
525	1	1	2	1	3	1	3	0	175	3.0625	89	29.0612	4	4	4	1	4	2	2	3	4	2	2	1	28	3	1	3	2	2	1	0	0	0	0	0	0	0	0	1	0	2	2	2	2	10	2	1	3
526	2	2	2	1	3	5	2	0	160	2.56	50	19.5312	2	1	2	2	3	1	1	2	2	4	2	1	20	3	0	0	0	0	0	0	0	0	0	0	0	0	0	0	0	0	0	0	0	0	1	2	2
527	2	1	2	1	4	5	4	0	170	2.89	75	25.9516	3	4	4	4	3	3	4	4	4	5	2	2	37	4	1	1	2	2	2	0	1	0	0	1	0	0	0	1	0	3	3	3	2	9	2	3	2
528	2	2	1	2	2	2	4	0	166	2.7556	70	25.4028	3	1	3	2	3	2	2	4	4	4	2	1	27	3	0	0	1	1	0	0	0	0	0	0	0	0	0	0	0	0	0	0	0	1	1	1	1
529	2	1	2	1	3	5	3	1	162	2.6244	50	19.052	2	4	4	4	4	4	4	4	4	4	3	2	39	3	2	2	3	3	1	2	0	0	0	0	3	2	2	2	3	3	3	3	3	16	2	3	3
530	2	4	1	2	3	5	3	0	168	2.8224	55	19.487	2	1	2	3	5	4	4	3	5	5	3	2	35	3	1	1	1	1	2	2	1	2	0	0	0	0	0	1	0	2	2	2	2	7	2	3	3
531	2	1	2	1	3	3	3	0	168	2.8224	62	21.9671	2	2	5	4	2	2	2	4	4	4	2	1	31	3	0	2	0	0	0	0	0	0	1	0	0	0	2	1	0	2	0	1	1	5	1	1	2
532	2	2	1	1	3	1	3	0	168	2.8224	50	17.7154	1	2	2	2	2	2	2	2	5	2	2	1	23	2	0	0	1	1	1	1	0	0	0	0	0	0	0	1	0	0	0	0	0	2	1	1	1
533	2	1	2	2	2	3	4	1	162	2.6244	65	24.7676	3	4	4	4	3	3	3	4	5	5	2	2	37	3	0	1	1	1	0	0	0	0	0	0	0	0	0	0	0	2	2	2	1	5	1	2	2
534	2	1	1	1	3	2	3	0	160	2.56	45	17.5781	1	3	4	4	5	3	3	4	4	4	2	2	36	3	0	2	1	1	2	0	1	1	0	1	0	0	0	1	0	2	1	2	1	7	2	0	1
535	2	1	2	2	2	5	4	0	150	2.25	55	24.4444	3	2	4	2	4	4	3	4	5	4	3	2	35	2	0	1	0	0	1	0	0	0	0	1	0	0	0	1	0	1	0	1	1	4	1	1	2
536	1	1	1	1	2	5	4	0	183	3.3489	108	32.2494	4	1	4	2	5	4	4	3	3	4	3	2	33	4	2	2	3	3	0	0	0	0	0	3	2	0	0	1	0	2	2	2	2	10	2	3	3
537	1	4	2	2	3	3	2	0	176	3.0976	75	24.2123	3	1	1	1	1	1	1	1	5	5	2	1	19	4	1	2	2	2	2	0	0	2	1	2	1	1	2	2	0	3	2	2	1	9	2	3	2
538	1	1	1	2	2	5	5	0	178	3.1684	67.7	21.3673	2	2	2	2	2	2	2	3	3	3	2	1	23	3	1	2	2	2	2	0	0	1	0	1	0	0	0	1	0	2	2	2	2	9	2	1	1
539	2	1	2	2	2	2	4	1	163	2.6569	125	47.0473	4	4	4	2	2	2	2	5	4	5	3	1	33	3	0	2	1	1	0	0	0	0	0	0	0	0	0	0	0	1	1	1	1	5	1	2	1
540	1	1	1	1	3	2	3	0	174	3.0276	59	19.4874	2	1	1	1	6	1	1	1	6	1	1	1	20	3	1	1	0	1	0	0	0	0	0	0	0	0	0	0	0	0	0	0	1	3	1	0	0
541	2	1	1	1	3	3	5	0	163	2.6569	52	19.5717	2	3	4	4	6	2	2	5	2	2	5	2	35	3	2	2	0	1	0	0	0	0	1	1	0	0	0	1	0	2	1	2	0	6	2	3	3
542	2	3	2	2	3	5	3	0	160	2.56	68	26.5625	3	5	4	2	6	3	3	4	3	4	4	2	38	4	1	0	2	2	2	0	1	0	0	1	0	0	0	1	0	1	1	1	2	6	2	3	3
543	2	1	1	1	3	5	4	0	172	2.9584	85	28.7317	4	4	3	3	5	3	3	5	5	5	3	2	39	4	0	2	0	0	1	1	0	0	0	1	1	0	0	1	0	3	2	2	2	7	2	1	1
544	1	2	2	1	3	5	3	1	180	3.24	72	22.2222	2	4	5	3	4	4	4	4	4	4	3	2	39	4	1	2	2	2	1	0	0	0	0	0	0	0	0	1	2	2	0	1	2	10	2	3	3
545	1	1	2	1	3	5	2	0	183	3.3489	75	22.3954	2	1	1	1	4	3	3	3	4	4	3	1	27	2	0	1	1	1	2	0	0	0	3	3	3	1	2	2	0	2	2	2	2	8	2	3	3
546	1	1	1	1	2	5	3	0	182	3.3124	64	19.3213	2	3	3	4	5	2	2	2	3	4	1	1	29	4	1	1	1	1	1	1	0	0	0	0	0	0	0	1	0	2	1	2	1	6	2	2	3
547	1	2	1	2	3	3	3	0	180	3.24	105	32.4074	4	4	4	4	2	4	2	2	4	4	4	2	34	3	0	1	0	0	0	0	0	3	0	3	0	0	0	1	0	2	2	2	1	5	1	1	1
548	2	1	2	2	2	1	3	0	165	2.7225	70	25.7117	3	4	4	4	3	3	3	3	3	4	3	2	34	3	0	2	1	1	1	1	0	0	0	2	3	1	1	1	0	2	2	2	1	7	2	2	2
549	2	1	2	2	2	1	4	0	156	2.4336	67	27.5312	3	2	2	2	2	2	2	2	2	2	2	1	20	4	1	2	0	1	0	1	0	2	1	1	0	0	0	1	0	3	2	2	2	8	2	1	1
550	1	1	2	2	3	4	4	0	175	3.0625	55	17.9592	1	2	2	2	3	3	3	5	4	4	3	1	31	3	0	1	0	0	0	0	0	0	0	0	0	0	0	0	0	3	2	2	2	5	1	2	2
551	2	3	2	2	2	5	4	1	162	2.6244	45	17.1468	1	6	6	3	5	5	4	5	3	5	5	2	47	4	2	0	2	2	0	0	0	0	0	1	1	0	0	1	0	1	1	1	1	5	1	3	3
552	2	1	2	2	2	2	4	0	160	2.56	63	24.6094	3	4	4	4	4	2	3	4	3	4	3	2	35	3	0	1	1	1	0	0	0	0	1	0	0	0	0	1	0	2	0	1	1	5	1	2	2
553	2	1	2	2	2	5	4	0	164	2.6896	60	22.3081	2	2	5	2	2	2	2	2	2	5	5	1	29	3	0	1	0	0	0	0	0	0	0	0	0	0	0	0	0	0	0	0	0	1	1	1	1
554	2	1	1	2	3	5	4	0	168	2.8224	55	19.487	2	2	2	2	5	4	3	3	4	3	2	1	30	4	0	1	1	1	3	0	0	3	0	1	1	0	0	1	0	2	2	2	2	7	2	1	1
555	2	4	2	2	2	5	5	1	150	2.25	41	18.2222	1	1	3	3	5	2	3	4	3	4	3	1	31	4	2	2	1	2	0	0	0	0	0	0	2	0	0	1	0	3	2	2	2	9	2	3	2
556	1	2	1	2	3	5	3	1	177	3.1329	70	22.3435	2	4	4	2	2	2	2	2	4	4	3	1	29	4	0	1	0	0	0	0	0	0	0	0	0	0	0	0	0	0	0	0	0	1	1	1	1
557	1	1	1	1	3	5	4	0	178	3.1684	65	20.5151	2	4	4	4	4	4	4	4	4	4	4	2	40	3	0	1	2	1	2	1	0	3	1	1	1	1	1	2	1	1	1	1	1	7	2	2	1
558	2	1	1	1	3	3	2	0	168	2.8224	65	23.03	2	2	4	1	4	4	5	4	5	3	3	2	35	2	0	1	0	0	0	0	0	0	0	0	0	0	0	0	0	0	0	0	0	1	1	2	1
559	2	1	2	1	3	5	3	0	165	2.7225	90	33.0579	4	1	1	2	4	2	2	5	4	2	2	1	25	3	0	1	1	1	0	0	0	0	0	0	0	0	0	0	0	1	0	1	1	4	1	2	1
560	2	4	1	1	3	5	3	0	162	2.6244	48	18.2899	1	4	5	1	4	1	1	2	4	4	3	1	29	3	0	0	0	0	0	0	0	0	0	0	0	0	0	0	0	1	1	1	1	2	1	1	1
561	1	1	1	1	2	5	3	0	174	3.0276	77	25.4327	3	4	4	1	2	2	2	2	5	5	5	2	32	3	0	1	0	0	0	1	0	0	0	0	0	0	0	1	0	0	0	0	0	2	1	1	0
562	1	1	2	2	3	5	4	0	168	2.8224	62	21.9671	2	4	4	4	2	2	2	4	4	4	4	2	34	3	2	1	2	2	1	0	0	0	0	2	0	0	0	1	0	1	1	1	2	7	2	2	2
563	2	3	2	1	3	5	5	1	163	2.6569	49	18.4425	1	5	5	4	5	4	4	6	5	6	6	2	50	4	2	2	2	2	1	1	0	2	0	1	0	1	2	1	0	2	1	2	1	8	2	3	3
564	1	1	2	2	3	1	4	0	180	3.24	77	23.7654	2	4	3	3	5	2	3	4	4	4	3	2	35	4	2	3	2	2	1	0	0	0	1	1	1	1	1	1	0	2	2	2	3	11	2	3	3
565	2	1	1	2	2	3	4	0	165	2.7225	60	22.0386	2	2	4	4	5	4	4	3	4	4	3	2	37	3	0	2	1	1	1	0	0	0	0	1	0	0	0	1	0	1	1	1	1	6	2	2	2
566	1	4	2	2	2	5	4	1	181	3.2761	66	20.1459	2	4	4	2	3	3	3	2	4	4	4	2	33	4	0	1	2	1	1	2	0	0	0	1	0	0	0	1	0	2	1	2	2	7	2	1	1
567	2	1	2	2	3	2	4	1	164	2.6896	52	19.3337	2	4	4	4	4	3	3	3	3	4	2	2	34	3	1	1	2	2	0	1	0	0	1	0	0	0	0	1	0	2	1	2	1	7	2	2	2
568	2	3	2	1	3	5	3	0	158	2.4964	68	27.2392	3	2	2	4	5	5	5	4	5	2	1	2	35	3	0	1	1	1	2	1	1	1	2	2	2	0	1	2	0	1	0	1	1	6	2	3	3
569	2	3	1	1	3	3	5	1	165	2.7225	60	22.0386	2	4	4	2	5	2	2	5	2	2	2	1	30	4	2	1	0	1	0	0	0	0	0	1	0	0	0	1	0	2	2	2	1	6	2	3	3
570	2	3	2	2	1	5	2	0	152	2.3104	47	20.3428	2	2	4	4	2	2	2	2	5	3	3	1	29	3	0	1	0	0	1	1	0	0	1	0	0	0	0	1	0	0	0	0	1	3	1	1	1
571	2	3	2	2	3	2	5	1	165	2.7225	67	24.6097	3	3	4	4	6	5	4	5	4	4	4	2	43	3	1	1	2	2	1	0	0	0	1	1	0	0	3	1	0	0	1	1	1	6	2	2	2
572	2	1	2	2	3	5	1	0	170	2.89	60	20.7612	2	2	2	2	2	2	2	6	6	2	2	1	28	1	0	0	1	1	0	0	0	0	0	2	0	1	1	1	0	1	1	1	1	4	1	0	0
573	2	2	1	2	3	5	3	0	169	2.8561	54	18.9069	2	3	4	5	5	3	3	4	3	3	1	2	34	3	0	2	0	0	0	0	0	0	0	0	0	0	0	0	0	0	0	0	1	3	1	2	2
574	2	3	2	2	4	5	4	0	170	2.89	60	20.7612	2	4	4	2	4	2	2	2	4	4	2	1	30	3	2	0	2	2	3	0	0	0	1	3	1	0	0	1	0	3	1	2	2	7	2	1	3
575	1	2	2	2	2	1	5	0	180	3.24	150	46.2963	4	5	5	5	5	5	5	5	5	5	5	2	50	4	2	1	3	3	3	0	3	3	0	1	1	0	1	2	0	3	1	2	3	11	2	2	2
576	1	4	1	1	4	5	3	0	188	3.5344	95	26.8787	3	2	2	2	4	2	2	2	4	5	4	1	29	3	0	1	2	1	0	0	0	0	0	1	1	1	0	1	0	0	2	1	1	5	1	1	2
577	2	1	2	2	3	5	3	0	164	2.6896	50	18.5901	2	3	3	2	4	2	2	2	2	5	2	1	27	3	1	2	0	1	0	0	0	0	0	0	0	0	0	0	0	0	0	0	1	4	1	1	1
578	2	1	2	2	2	5	5	1	165	2.7225	57	20.9366	2	6	6	4	6	4	4	5	6	6	2	2	49	4	1	1	1	1	0	0	0	0	0	1	2	0	3	1	0	3	1	2	1	6	2	3	3
579	2	1	2	2	3	5	4	0	164.5	2.70602	55	20.325	2	5	4	2	5	5	5	5	5	5	5	2	46	1	2	2	0	1	0	0	0	0	0	0	0	0	0	0	0	0	0	0	0	3	1	1	3
580	1	1	1	2	3	5	3	0	183	3.3489	90	26.8745	3	4	4	3	4	2	2	5	3	5	4	2	36	4	1	0	0	1	0	0	0	0	0	0	0	0	0	0	0	3	2	2	0	3	1	1	0
581	1	1	2	2	2	1	3	1	175	3.0625	70	22.8571	2	4	5	1	1	1	1	1	5	5	5	1	29	4	1	2	3	2	1	1	0	1	0	0	0	0	0	1	0	1	0	1	2	8	2	3	3
582	2	1	2	2	2	5	4	0	150	2.25	38	16.8889	1	3	5	3	3	4	4	4	5	4	3	2	38	4	0	2	1	1	0	0	1	0	0	1	0	0	0	1	0	2	3	2	0	6	2	3	3
583	2	1	1	1	2	5	5	0	171	2.9241	69	23.597	2	4	4	5	4	4	3	4	4	5	3	2	40	3	0	1	0	0	0	0	0	0	0	0	0	0	2	1	0	2	1	2	1	5	1	3	3
584	1	2	1	2	3	5	3	1	184	3.3856	100	29.5369	4	3	3	3	5	3	3	3	3	3	3	2	32	4	2	1	3	3	0	0	0	0	3	3	0	0	0	1	1	2	3	2	2	10	2	2	2
585	2	1	2	1	2	5	4	0	171	2.9241	75	25.6489	3	2	4	1	3	3	3	5	4	4	3	1	32	3	1	2	0	1	0	0	0	0	0	1	0	0	0	1	0	0	0	0	1	5	1	1	1
586	2	3	1	2	2	5	3	0	169	2.8561	57	19.9573	2	4	4	2	2	2	2	5	4	4	2	1	31	4	1	1	2	2	0	0	0	0	1	0	0	0	0	1	0	3	3	3	1	8	2	2	3
587	2	1	1	1	3	5	4	0	163	2.6569	60	22.5827	2	4	4	4	4	3	3	5	4	4	3	2	38	3	0	1	0	0	0	0	0	0	0	0	0	0	0	0	0	0	0	0	0	1	1	2	2
588	2	1	1	1	3	5	5	1	168	2.8224	59	20.9042	2	5	5	4	5	3	3	4	4	5	4	2	42	4	0	2	0	0	0	0	0	0	0	0	0	0	2	1	0	2	2	2	1	6	2	2	2
589	2	2	2	2	2	5	4	0	163	2.6569	55	20.7008	2	3	3	3	3	3	3	3	3	4	3	1	31	3	1	1	2	2	1	0	0	0	1	1	0	0	0	1	0	1	1	1	1	6	2	2	2
590	1	3	1	1	3	4	3	0	184	3.3856	120	35.4442	4	3	4	4	1	1	1	1	2	2	1	1	20	4	2	2	2	2	2	0	1	0	1	2	1	0	0	1	3	0	0	0	2	10	2	2	3
591	1	1	2	2	2	5	4	0	182	3.3124	76	22.9441	2	2	2	2	3	2	2	2	2	3	2	1	22	3	1	0	1	1	0	0	0	0	0	0	0	0	0	0	0	0	0	0	1	2	1	1	1
592	1	1	2	2	2	5	5	0	173	2.9929	65	21.7181	2	4	4	4	5	5	2	6	4	6	4	2	44	4	1	1	2	2	2	3	0	3	0	0	0	2	0	2	0	0	0	0	1	6	2	3	2
593	2	2	1	1	2	5	2	0	168	2.8224	160	56.6893	4	2	2	2	2	2	2	1	4	3	3	1	23	3	0	0	0	0	0	0	0	0	0	0	0	0	0	0	0	0	0	0	0	0	1	1	1
594	2	1	2	2	3	3	3	0	167	2.7889	60	21.5139	2	2	4	4	5	4	2	4	2	5	2	2	34	3	0	1	2	1	2	2	0	0	0	1	0	0	0	1	0	2	2	2	1	6	2	1	2
595	1	3	1	1	2	4	5	1	166	2.7556	73	26.4915	3	3	3	2	3	4	4	4	4	4	4	2	35	4	2	2	3	3	2	2	0	0	0	3	0	0	0	1	0	2	3	2	2	10	2	2	2
596	2	1	2	2	2	5	4	1	157	2.4649	47	19.0677	2	4	4	2	6	6	6	6	2	4	1	2	41	4	0	1	2	1	2	1	0	0	1	0	1	2	1	1	0	2	2	2	1	6	2	4	4
597	1	3	1	1	3	5	3	1	169	2.8561	71	24.8591	3	1	4	2	6	4	6	6	6	4	1	2	40	4	2	1	3	3	1	0	0	1	0	1	0	0	1	1	3	2	2	2	3	13	2	2	2
598	1	4	1	1	3	5	3	0	181	3.2761	70	21.3669	2	1	3	4	4	3	3	2	5	3	1	1	29	4	1	1	0	1	0	0	0	2	0	0	1	0	0	1	0	1	1	1	1	5	1	2	1
599	1	1	2	2	4	1	5	0	180	3.24	70	21.6049	2	3	6	2	6	4	4	4	4	4	4	2	41	4	0	2	0	0	1	0	0	0	0	0	0	0	0	1	0	0	0	0	0	3	1	2	0
600	2	1	1	2	3	5	4	0	160	2.56	65	25.3906	3	4	4	4	5	5	5	4	4	5	5	2	45	4	1	2	2	2	2	1	1	0	0	1	2	0	0	1	0	1	2	2	2	9	2	3	4
601	2	2	1	1	3	5	3	0	164	2.6896	49	18.2183	1	2	2	2	2	2	2	2	2	2	2	1	20	3	0	0	0	0	0	0	0	0	0	0	0	0	0	0	0	0	0	0	0	0	1	0	0
602	2	1	2	2	3	5	2	0	167	2.7889	56	20.0796	2	1	1	1	5	3	1	1	4	4	3	1	24	3	0	0	1	1	0	0	0	0	0	0	0	0	0	0	0	0	0	0	0	1	1	0	0
603	1	1	2	2	3	5	3	0	173	2.9929	62	20.7157	2	1	1	2	6	2	1	1	4	1	1	1	20	3	1	1	2	2	1	1	1	0	0	0	0	2	0	1	0	0	0	0	1	5	1	1	1
604	2	2	1	2	3	2	4	1	160	2.56	44	17.1875	1	4	4	2	5	4	4	5	5	4	2	2	39	3	1	0	2	2	2	2	2	3	1	2	2	1	1	2	0	2	2	2	1	7	2	3	3
605	2	1	1	2	3	1	4	0	168	2.8224	50	17.7154	1	1	1	1	1	1	1	1	1	1	5	1	14	2	2	1	1	2	0	0	0	0	0	0	0	0	3	1	0	0	0	0	0	4	1	1	1
606	1	3	1	2	3	5	4	1	179	3.2041	70	21.847	2	4	4	4	4	4	4	4	4	4	2	2	38	4	1	2	2	2	3	1	0	3	0	0	0	0	0	1	0	3	3	3	2	10	2	3	2
607	2	4	2	2	2	5	3	0	170	2.89	55	19.0311	2	3	3	2	4	2	2	4	2	2	3	1	27	3	0	1	1	1	0	0	0	0	0	1	0	0	1	1	0	2	1	2	1	6	2	2	1
608	2	2	2	1	4	5	4	1	165	2.7225	55	20.202	2	4	4	4	6	2	2	6	3	4	2	2	37	4	0	1	1	1	2	0	0	0	1	1	0	3	0	1	0	3	3	3	2	8	2	2	3
609	2	1	2	2	2	5	4	0	158	2.4964	85	34.049	4	4	4	4	3	3	3	3	3	3	3	1	33	3	0	1	0	0	0	0	0	0	0	1	0	0	0	1	0	1	1	1	1	4	1	1	1
610	1	3	1	2	2	3	3	0	183	3.3489	75	22.3954	2	2	4	2	2	2	1	2	4	2	2	1	23	2	0	1	1	1	1	0	0	0	0	1	0	0	0	1	0	1	0	1	1	5	1	2	1
611	1	2	2	2	2	5	3	1	177	3.1329	78	24.8971	3	5	5	2	5	2	2	5	2	2	2	2	32	4	0	1	0	0	2	0	0	3	0	0	3	0	0	1	0	2	2	2	2	6	2	3	3
612	2	1	1	1	3	5	4	0	165	2.7225	56	20.5693	2	3	4	2	3	1	2	3	4	3	3	1	28	4	0	2	0	0	0	0	0	0	0	0	0	1	0	1	0	3	2	2	0	5	1	1	1
613	2	3	2	1	3	5	3	0	160	2.56	42	16.4062	1	2	2	2	4	3	3	3	2	2	2	1	25	3	1	1	0	1	0	0	0	0	0	0	0	0	0	0	0	0	0	0	0	2	1	0	0
614	2	1	2	2	3	5	4	0	154	2.3716	66	27.8293	3	4	4	4	2	3	3	2	3	4	2	1	31	3	2	2	1	2	0	0	0	1	1	1	0	0	1	1	0	0	0	0	1	6	2	0	0
615	1	3	1	1	2	5	3	0	190	3.61	75	20.7756	2	3	5	2	5	2	2	4	4	5	2	2	34	3	0	0	0	0	2	0	0	0	0	0	1	0	0	1	0	2	2	2	1	4	1	2	1
616	1	1	2	2	2	1	3	1	173	2.9929	63	21.0498	2	3	3	3	4	3	3	3	4	4	3	2	33	4	1	1	2	2	1	0	0	3	2	2	1	1	1	2	0	2	2	2	2	9	2	2	2
617	1	1	1	1	3	5	3	0	175	3.0625	63	20.5714	2	4	4	3	3	3	3	3	4	4	3	2	34	4	0	1	1	1	1	1	1	1	0	1	1	1	1	1	1	1	1	1	1	6	2	2	2
618	2	1	2	2	3	5	3	1	158	2.4964	52	20.83	2	3	3	2	3	2	2	2	3	5	3	1	28	3	2	2	2	2	1	0	0	3	0	3	0	2	0	1	0	3	3	3	1	9	2	3	3
619	1	1	2	2	2	5	4	1	177	3.1329	90	28.7274	4	4	3	4	6	5	5	4	6	3	1	2	41	4	1	2	2	2	2	1	0	0	0	0	0	0	1	1	0	3	3	3	1	9	2	3	3
620	2	3	2	2	2	5	5	0	163	2.6569	70	26.3465	3	3	3	3	3	3	3	3	3	3	3	1	30	4	1	1	1	1	1	1	1	1	0	0	0	0	0	1	0	0	0	0	0	3	1	2	2
621	2	1	2	2	2	5	3	1	168	2.8224	60	21.2585	2	3	4	3	3	3	4	4	5	4	3	2	36	3	0	2	0	0	1	0	0	0	0	1	0	0	0	1	0	2	2	2	1	6	2	2	1
622	2	1	1	1	4	5	3	1	164	2.6896	48	17.8465	1	2	2	1	2	2	2	3	4	4	1	1	23	2	1	2	2	2	0	0	0	0	0	0	0	0	0	0	0	2	2	2	0	6	2	3	3
623	2	1	2	2	3	5	4	1	163	2.6569	80	30.1103	4	3	4	2	4	4	4	4	3	4	3	2	35	4	0	2	1	1	2	0	2	1	0	0	0	1	0	1	0	2	2	2	1	7	2	2	2
624	2	3	2	2	4	5	5	1	163	2.6569	59.5	22.3945	2	3	3	1	1	1	4	4	1	6	4	1	28	4	2	1	3	3	2	0	0	0	0	0	0	0	2	1	0	0	2	1	1	7	2	2	2
625	2	1	1	1	3	1	3	0	168	2.8224	70	24.8016	3	2	3	2	4	2	2	3	6	3	2	1	29	3	1	2	2	2	3	1	0	3	2	2	0	0	2	2	0	2	2	2	2	10	2	1	1
626	2	1	2	2	3	2	4	0	162	2.6244	73	27.8159	3	2	5	2	2	2	5	5	5	2	2	1	32	3	0	1	1	1	1	1	0	0	0	0	0	0	1	1	0	1	2	2	0	5	1	3	3
627	2	3	2	1	3	3	3	0	162	2.6244	40	15.2416	1	2	2	2	2	2	2	2	2	2	2	1	20	3	0	1	0	0	0	0	0	0	0	0	0	0	0	0	0	3	3	3	1	5	1	3	1
628	2	2	1	2	2	4	3	0	160	2.56	42	16.4062	1	2	2	2	5	5	5	1	5	3	1	1	31	3	0	0	0	0	0	0	0	0	0	0	0	0	0	0	0	2	2	2	1	3	1	2	2
629	2	1	2	2	3	5	4	1	160	2.56	65	25.3906	3	2	5	3	4	2	2	3	4	5	4	2	34	3	1	0	2	2	1	2	0	0	2	2	1	1	0	1	0	2	1	2	1	6	2	2	2
630	2	1	2	2	2	3	4	0	166	2.7556	50	18.1449	1	3	3	4	6	2	4	4	4	2	2	2	34	4	1	2	2	2	0	0	0	0	1	2	0	1	2	1	0	2	2	2	1	8	2	3	3
631	2	1	2	2	2	5	4	0	171	2.9241	53	18.1252	1	5	5	3	4	2	2	2	2	4	1	1	30	3	1	1	1	1	2	0	0	0	0	1	0	0	0	1	0	0	1	1	1	5	1	1	1
632	1	1	1	1	2	2	3	0	170	2.89	140	48.4429	4	1	1	4	2	2	2	5	5	5	2	1	29	4	1	3	2	2	2	0	0	0	1	1	0	0	0	1	0	1	1	1	1	8	2	2	1
633	2	1	1	1	3	5	3	0	168	2.8224	75	26.5731	3	4	4	2	4	4	4	4	4	2	2	2	34	3	0	2	0	0	1	0	0	0	1	1	0	1	0	1	0	3	3	3	1	7	2	3	3
634	1	1	2	1	4	5	3	0	175	3.0625	70	22.8571	2	3	4	1	1	1	1	2	3	1	1	1	18	3	0	1	0	0	0	0	0	0	0	0	0	0	0	0	0	0	0	0	0	1	1	2	1
635	2	1	2	2	3	5	4	0	164	2.6896	50	18.5901	2	1	1	5	5	3	3	3	5	3	3	1	32	2	1	0	3	2	3	2	0	0	3	0	1	2	0	2	1	3	3	3	3	11	2	2	2
636	1	1	1	1	2	5	3	1	171	2.9241	60	20.5191	2	4	3	2	2	2	2	4	2	2	2	1	25	4	0	2	1	1	0	0	0	0	0	0	0	0	0	0	0	0	0	0	1	4	1	1	1
637	1	1	2	2	3	1	3	0	172	2.9584	70	23.6614	2	4	2	4	6	3	3	5	5	3	2	2	37	4	0	2	0	0	0	0	0	0	0	0	0	0	0	0	0	0	0	0	1	3	1	2	2
638	2	1	1	1	3	5	2	0	167	2.7889	57	20.4382	2	2	2	2	2	2	2	2	2	2	2	1	20	2	0	0	1	1	0	0	0	0	0	0	0	0	0	0	0	0	0	0	0	1	1	1	1
639	2	4	2	1	3	5	2	0	158	2.4964	49	19.6283	2	1	1	4	2	2	2	2	4	2	1	1	21	3	2	2	3	3	3	1	2	3	2	3	1	0	1	2	2	3	3	3	3	15	2	3	3
640	1	1	2	2	4	5	1	0	177	3.1329	77	24.5779	3	2	2	4	2	2	2	2	4	2	2	1	24	3	0	1	0	0	0	0	0	0	1	1	1	0	0	1	0	2	0	1	1	4	1	4	2
641	2	1	2	2	3	5	4	0	153	2.3409	45	19.2234	2	2	2	2	4	2	2	2	4	4	2	1	26	3	0	2	0	0	0	1	0	0	0	0	0	0	0	1	0	0	0	0	1	4	1	1	1
642	2	1	1	2	3	5	2	0	156	2.4336	45	18.4911	1	2	2	3	2	4	4	4	3	4	2	1	30	3	1	2	2	2	2	0	0	0	2	2	0	0	0	1	0	2	2	2	2	9	2	2	2
643	2	2	1	2	4	5	4	0	166	2.7556	59	21.4109	2	2	4	3	4	2	2	2	4	4	2	1	29	4	0	2	0	0	0	0	0	0	0	0	0	0	0	0	0	1	0	1	0	3	1	1	1
644	2	4	2	2	3	5	3	0	162	2.6244	67	25.5296	3	2	2	2	2	2	2	2	2	2	2	1	20	2	0	0	0	0	0	0	0	0	0	1	0	0	0	1	0	0	0	0	0	1	1	0	0
645	2	3	1	2	2	5	5	0	160	2.56	52	20.3125	2	1	1	2	2	1	1	1	2	2	1	1	14	3	1	1	2	2	0	0	1	3	0	0	0	0	1	1	0	0	0	0	2	6	2	2	1
646	1	2	1	1	2	3	5	0	172	2.9584	105	35.4922	4	4	4	4	2	2	3	3	4	4	4	2	34	4	2	2	1	2	2	1	3	3	1	2	0	0	0	2	0	2	1	2	2	10	2	3	3
647	2	3	1	2	4	3	5	1	174.5	3.04502	52	17.077	1	5	6	2	6	6	6	6	6	6	6	2	55	4	1	1	1	1	3	2	0	2	0	1	0	1	1	2	0	3	2	2	3	9	2	4	3
648	2	1	2	1	3	5	4	0	160	2.56	65	25.3906	3	4	4	1	4	3	3	4	4	3	3	1	33	3	1	2	2	2	2	0	0	2	0	1	0	0	1	1	0	2	2	2	2	9	2	2	2
649	2	1	1	1	2	5	2	0	168	2.8224	59	20.9042	2	3	3	3	3	1	1	1	1	3	1	1	20	2	0	1	1	1	0	0	0	0	0	0	0	0	0	0	0	0	0	0	0	2	1	1	1
650	2	3	2	2	2	5	5	0	158	2.4964	47	18.8271	2	4	4	2	5	3	5	3	3	5	4	2	38	4	0	0	1	1	0	0	0	0	0	0	0	0	0	0	0	0	0	0	1	2	1	3	3
651	1	1	1	2	2	5	4	0	178	3.1684	85	26.8274	3	6	6	1	6	4	6	3	6	6	1	2	45	4	0	2	0	0	0	0	0	1	0	2	0	0	0	1	0	3	3	3	2	8	2	1	1
652	2	3	2	2	2	5	4	0	160	2.56	55	21.4844	2	5	5	4	4	4	3	4	2	5	5	2	41	4	2	2	2	2	1	1	0	0	0	0	0	0	0	1	0	1	1	1	1	7	2	2	2
653	1	1	2	2	2	5	2	0	182	3.3124	69	20.8308	2	2	3	3	2	2	2	2	4	3	2	1	25	3	1	1	1	1	1	0	0	0	1	1	1	0	0	1	0	1	1	1	1	5	1	2	2
654	2	2	1	2	3	1	5	1	163	2.6569	70	26.3465	3	6	5	4	4	4	3	4	6	6	4	2	46	4	2	1	3	3	1	0	0	1	2	3	0	1	0	1	0	2	0	1	2	8	2	4	4
655	1	1	2	2	1	2	4	0	185	3.4225	64	18.6998	2	5	4	4	3	3	3	5	5	3	1	2	36	4	2	3	3	3	3	2	2	2	0	2	0	0	1	2	0	2	0	1	3	12	2	4	1
656	2	1	2	1	3	5	4	0	171	2.9241	58	19.8352	2	4	4	3	5	3	3	4	4	4	2	2	36	3	0	1	1	1	1	0	0	0	1	1	0	0	0	1	0	2	1	2	2	7	2	2	2
657	2	2	2	2	2	5	4	0	172	2.9584	65	21.9713	2	2	2	2	4	4	4	2	2	4	2	1	28	4	0	1	2	1	0	0	0	0	0	0	1	0	0	1	0	1	1	1	1	5	1	1	1
658	2	1	1	1	3	5	4	0	171	2.9241	59	20.1771	2	4	4	4	4	4	4	5	5	2	4	2	40	4	2	3	3	3	3	0	0	0	1	1	3	2	2	2	0	3	1	2	2	12	2	3	3
659	2	1	1	2	2	5	3	0	161	2.5921	54	20.8325	2	3	3	3	3	2	2	2	3	4	2	1	27	3	1	2	2	2	0	1	1	1	1	1	1	1	1	1	0	3	2	2	1	8	2	1	1
660	2	1	1	2	3	5	3	1	163	2.6569	47	17.6898	1	1	4	3	6	2	2	4	4	2	1	1	29	3	1	1	1	1	0	0	0	0	0	1	0	0	0	1	0	2	2	2	1	6	2	3	3
661	1	2	2	2	3	5	4	1	170	2.89	61	21.1073	2	4	6	6	6	5	5	5	5	5	5	2	52	3	1	2	2	2	2	2	1	1	1	1	1	0	3	2	0	2	3	2	2	10	2	3	2
662	2	4	1	2	4	5	2	0	165	2.7225	77	28.2828	4	3	4	4	4	2	2	4	3	4	3	1	33	3	0	2	1	1	1	1	0	0	1	0	0	0	1	1	0	1	1	1	1	6	2	2	1
663	2	1	2	1	2	5	3	0	172	2.9584	66	22.3094	2	3	3	3	3	3	4	3	3	3	3	1	31	3	1	2	1	1	1	0	0	0	0	1	0	0	0	1	0	1	0	1	1	6	2	2	2
664	2	3	2	2	3	5	4	0	166	2.7556	50	18.1449	1	5	5	3	4	3	3	3	2	5	3	2	36	3	1	1	0	1	1	0	0	0	0	1	0	0	0	1	0	3	1	2	0	5	1	1	3
665	2	4	2	2	3	5	4	0	155	2.4025	42	17.4818	1	3	4	6	5	3	3	4	5	4	4	2	41	4	2	1	3	3	0	1	3	0	0	0	0	0	1	1	2	3	3	3	2	12	2	3	3
666	1	4	1	1	4	5	4	0	178	3.1684	78	24.6181	3	2	4	2	4	1	1	2	5	2	1	1	24	4	2	2	3	3	2	0	0	0	0	2	0	0	0	1	3	3	3	3	3	15	2	4	4
667	2	3	2	2	3	4	4	0	163	2.6569	52	19.5717	2	3	3	2	4	2	2	2	5	4	2	1	29	3	1	0	0	1	0	0	0	0	0	0	0	0	0	0	0	0	0	0	1	2	1	2	2
668	2	1	2	1	3	5	4	0	165	2.7225	60	22.0386	2	4	4	4	6	4	6	4	4	4	4	2	44	3	0	1	1	1	1	1	0	1	1	2	1	0	0	1	0	1	1	1	1	5	1	2	2
669	2	1	1	2	4	5	4	0	164	2.6896	55	20.4491	2	6	6	4	2	2	2	2	2	2	2	1	30	4	0	3	1	1	1	0	0	2	0	0	1	0	0	1	0	3	2	2	2	9	2	1	1
670	2	1	2	2	2	2	5	0	163	2.6569	53	19.9481	2	4	4	2	5	2	3	5	4	2	2	1	33	3	1	1	2	2	1	0	0	1	0	2	0	3	1	1	0	1	1	1	1	6	2	2	2
671	1	3	1	1	4	5	4	0	180	3.24	88	27.1605	3	2	2	2	3	3	4	4	4	3	3	1	30	3	1	1	0	1	1	1	0	0	0	0	0	0	0	1	0	2	0	1	1	5	1	3	2
672	2	1	1	2	2	3	4	1	172	2.9584	60	20.2812	2	5	5	1	4	1	1	3	2	5	2	1	29	4	1	2	2	2	2	0	0	2	0	0	0	0	2	1	0	2	0	1	1	7	2	3	3
673	2	1	1	2	3	3	2	0	160	2.56	50	19.5312	2	2	3	2	2	2	2	2	2	2	2	1	21	3	0	1	1	1	1	0	1	1	2	1	2	0	1	1	0	2	2	2	1	6	2	3	2
674	2	3	2	2	2	5	3	1	169	2.8561	62	21.7079	2	4	2	4	4	4	4	4	4	4	4	2	38	3	1	1	1	1	0	0	0	0	0	1	1	1	1	1	0	2	2	2	1	6	2	2	2
675	2	2	1	1	2	1	4	1	165	2.7225	65	23.8751	2	4	4	1	2	2	2	4	5	6	4	2	34	3	2	1	2	2	0	0	0	0	0	3	2	0	0	1	0	3	2	2	1	7	2	3	3
676	2	1	1	2	2	5	3	0	158	2.4964	56	22.4323	2	5	3	1	2	2	2	2	5	5	2	1	29	3	1	2	3	2	3	1	0	0	0	0	0	0	1	1	0	2	2	2	1	8	2	2	3
677	2	1	2	2	2	2	4	1	163	2.6569	63	23.7118	2	6	6	6	6	6	6	6	6	6	4	2	58	3	0	2	0	0	0	0	0	0	0	2	2	0	0	1	0	2	2	2	0	5	1	4	4
678	2	1	1	2	2	5	4	0	165	2.7225	60	22.0386	2	4	4	1	5	3	3	4	3	3	3	1	33	2	1	1	1	1	1	0	0	0	0	1	1	0	0	1	0	2	1	2	1	6	2	1	1
679	2	1	1	1	4	5	2	0	168	2.8224	46	16.2982	1	4	4	2	2	2	2	4	3	3	2	1	28	3	0	1	0	0	0	0	0	0	0	0	1	0	0	1	0	0	0	0	0	2	1	3	3
680	2	1	2	1	3	5	4	0	168	2.8224	54	19.1327	2	3	3	3	4	3	3	3	4	4	1	1	31	3	0	2	1	1	2	0	0	0	0	0	0	2	0	1	0	2	0	1	1	6	2	3	3
681	2	1	1	1	4	5	3	0	164	2.6896	58	21.5645	2	4	4	4	4	3	3	3	3	3	3	2	34	3	1	1	1	1	2	0	0	0	1	1	1	1	0	1	0	1	1	1	2	6	2	2	2
682	1	1	2	2	3	4	2	0	176	3.0976	66	21.3068	2	4	4	4	4	4	4	4	4	4	4	2	40	3	0	1	1	1	0	0	0	0	0	1	0	0	0	1	0	0	0	0	0	3	1	2	2
683	1	4	1	1	2	5	4	1	177	3.1329	67	21.3859	2	3	4	2	5	5	5	3	5	5	3	2	40	4	1	1	1	1	2	1	0	0	3	0	1	0	0	1	0	1	1	1	1	5	1	2	3
684	2	3	2	1	2	5	4	0	160	2.56	45	17.5781	1	2	4	2	2	1	1	2	4	2	3	1	23	3	0	1	1	1	2	0	0	0	0	0	1	0	0	1	0	1	0	1	1	5	1	3	2
685	2	3	2	2	3	5	4	1	158	2.4964	65	26.0375	3	2	4	4	3	3	3	3	4	3	2	1	31	3	1	1	1	1	2	0	0	2	0	1	2	1	1	1	0	2	2	2	1	6	2	3	1
686	2	1	1	1	3	5	5	0	163	2.6569	94	35.3796	4	4	2	2	6	2	2	6	2	4	2	1	32	4	0	3	0	0	3	0	0	0	0	0	0	0	0	1	0	3	3	3	2	9	2	1	1
687	2	4	2	2	3	5	3	0	158	2.4964	60	24.0346	3	2	4	4	5	5	5	5	4	4	3	2	41	3	0	0	1	1	2	3	0	0	1	1	0	0	0	1	0	1	1	1	1	4	1	2	3
688	2	3	1	1	3	5	2	1	163	2.6569	60	22.5827	2	3	4	2	4	2	4	3	2	3	2	1	29	4	1	2	2	2	3	0	0	0	0	1	0	0	0	1	0	3	3	3	2	10	2	2	2
689	2	1	2	2	2	5	3	0	168	2.8224	50	17.7154	1	4	3	3	3	3	3	3	3	3	3	1	31	3	0	2	0	0	0	0	0	0	0	0	0	0	0	0	0	0	0	0	1	3	1	3	2
690	2	1	1	2	3	3	4	0	163.5	2.67322	52	19.4522	2	4	4	1	5	4	4	4	4	4	3	2	37	3	1	1	2	2	3	0	0	0	0	0	2	1	2	1	0	3	2	2	1	7	2	3	3
691	1	1	1	2	3	5	5	0	183	3.3489	87	25.9787	3	5	5	4	5	5	5	5	5	5	5	2	49	4	0	1	2	1	2	1	1	0	0	2	0	0	0	1	0	3	3	3	1	7	2	3	4
692	2	1	2	1	3	1	2	0	167	2.7889	60	21.5139	2	1	1	1	1	4	4	1	1	1	1	1	16	3	1	2	2	2	2	0	0	0	0	2	1	0	2	1	0	2	2	2	2	9	2	2	2
693	1	2	2	2	2	5	5	1	171	2.9241	75	25.6489	3	2	4	1	5	5	5	2	4	2	2	2	32	4	0	0	1	1	1	0	0	0	0	1	1	0	0	1	0	2	2	2	1	5	1	2	1
694	1	2	2	1	3	5	5	0	175	3.0625	55	17.9592	1	4	4	4	5	3	3	5	5	6	4	2	43	4	2	2	3	3	2	0	0	0	0	0	0	0	0	1	0	3	3	3	1	10	2	4	3
695	2	2	1	1	2	5	4	0	169	2.8561	70	24.5089	3	1	4	4	2	1	1	4	2	2	1	1	22	3	0	1	2	1	3	0	0	0	1	2	0	1	0	1	0	3	3	3	2	8	2	3	3
696	2	3	1	2	2	5	4	0	162	2.6244	45	17.1468	1	2	4	2	2	3	2	2	2	2	1	1	22	3	1	1	3	2	3	0	0	2	2	0	2	0	0	1	0	2	3	2	2	8	2	4	2
697	2	3	1	1	3	5	3	1	168	2.8224	55	19.487	2	4	4	2	4	2	2	4	2	2	2	1	28	2	1	0	2	2	2	0	0	0	0	1	1	0	0	1	0	2	0	1	1	5	1	1	1
698	1	1	2	2	3	5	3	0	170	2.89	76	26.2976	3	4	4	2	4	3	3	4	4	4	3	2	35	4	0	2	1	1	0	0	0	0	0	0	0	0	0	0	0	2	2	2	1	6	2	2	2
699	1	2	2	2	3	5	2	0	185	3.4225	80	23.3747	2	5	5	1	5	2	2	5	2	5	2	2	34	1	0	0	0	0	0	0	0	0	0	0	0	0	0	0	0	2	0	1	0	1	1	1	1
700	2	4	1	1	4	5	4	1	156	2.4336	120	49.3097	4	4	4	1	2	2	2	6	4	4	4	1	33	3	1	1	1	1	1	1	0	0	0	0	1	0	0	1	0	1	1	1	0	4	1	2	1
701	1	3	1	1	2	1	4	0	182	3.3124	90	27.1706	3	2	3	2	2	2	2	2	2	2	2	1	21	3	1	1	1	1	0	0	0	0	0	0	0	0	0	0	0	0	0	0	1	3	1	1	1
702	1	2	2	2	2	5	3	0	173	2.9929	57	19.0451	2	1	1	3	5	2	2	4	6	3	1	1	28	3	2	2	3	3	3	0	2	0	0	3	2	2	0	2	0	3	0	2	2	11	2	4	4
703	2	1	1	1	3	3	3	0	163.5	2.67322	55	20.5744	2	3	4	3	4	2	2	3	2	3	2	1	28	3	0	1	2	1	2	1	0	0	0	0	1	1	0	1	0	2	1	2	1	6	2	2	1
704	1	3	2	1	3	5	3	0	172	2.9584	67	22.6474	2	1	1	4	2	1	1	2	4	1	1	1	18	3	1	0	1	1	0	0	0	3	0	0	0	0	0	1	0	1	0	1	2	5	1	2	1
705	2	1	2	2	3	3	3	0	168	2.8224	60	21.2585	2	2	2	2	2	2	2	4	2	2	2	1	22	2	0	1	1	1	2	0	0	2	0	0	0	0	0	1	0	1	0	1	1	5	1	1	2
706	2	2	2	2	2	5	4	0	155	2.4025	110	45.7856	4	4	4	4	4	4	4	4	4	4	4	2	40	3	1	1	1	1	1	1	1	1	1	1	1	1	1	1	1	1	1	1	1	6	2	2	2
707	2	1	2	2	2	3	3	0	151	2.2801	44	19.2974	2	2	2	4	3	2	2	4	2	3	1	1	25	2	1	1	1	1	0	0	0	0	0	0	0	0	0	0	0	1	0	1	1	4	1	1	1
708	2	1	1	1	3	5	3	0	164	2.6896	54	20.0773	2	2	4	4	2	2	2	3	2	3	2	1	26	3	0	1	2	1	2	1	0	0	0	1	0	1	0	1	0	2	2	2	1	6	2	1	1
709	1	1	2	2	2	2	3	0	177	3.1329	105	33.5153	4	2	3	2	4	2	2	4	3	3	2	1	27	2	0	1	2	1	2	0	0	0	0	0	1	0	0	1	0	1	1	1	2	6	2	2	2
710	2	2	1	1	3	5	3	0	167	2.7889	56	20.0796	2	4	4	4	2	2	2	4	4	4	3	1	33	2	0	0	1	1	2	1	0	0	0	0	0	0	0	1	0	0	0	0	0	2	1	1	1
711	1	1	2	2	3	5	2	0	180	3.24	73	22.5309	2	2	2	2	2	2	2	3	4	4	3	1	26	3	0	2	0	0	0	1	0	1	0	1	0	0	0	1	0	2	1	2	1	6	2	1	1
712	2	1	2	2	1	5	4	1	159.2	2.53446	79	31.1703	4	4	4	2	4	2	2	5	3	5	2	1	33	3	2	1	2	2	2	2	2	1	0	2	0	0	1	2	0	2	2	2	2	9	2	2	1
713	2	3	1	1	3	5	4	0	165	2.7225	56	20.5693	2	4	5	5	3	3	3	5	5	5	3	2	41	4	2	1	0	1	1	0	0	0	0	0	1	0	0	1	0	1	0	1	1	5	1	0	0
714	1	1	2	2	2	5	3	0	168	2.8224	60	21.2585	2	5	4	5	5	5	5	4	4	4	2	2	43	4	1	2	1	1	1	0	1	1	0	1	0	1	0	1	0	3	2	2	1	7	2	2	2
715	2	1	2	2	2	5	4	1	165	2.7225	57	20.9366	2	2	4	3	6	5	5	4	6	3	3	2	41	3	1	1	1	1	1	1	0	0	0	1	1	0	1	1	0	1	1	1	1	5	1	2	3
716	2	2	1	2	3	5	5	0	168	2.8224	63	22.3214	2	2	4	4	5	4	4	4	6	5	2	2	40	3	0	2	1	1	0	0	1	0	1	1	1	0	0	1	0	1	1	1	1	6	2	3	3
717	1	1	2	1	2	5	3	0	169	2.8561	65	22.7583	2	2	2	4	5	4	5	4	5	4	2	2	37	3	0	1	2	1	0	0	0	0	0	2	0	0	0	1	0	2	1	2	1	6	2	3	3
718	1	2	2	2	2	5	2	0	178	3.1684	60	18.937	2	2	2	2	4	2	2	2	4	4	2	1	26	3	0	0	0	0	0	0	0	0	0	0	0	0	0	0	0	0	0	0	0	0	1	1	0
719	1	1	2	2	2	5	4	0	178	3.1684	84	26.5118	3	1	1	1	1	1	1	6	6	1	1	1	20	4	0	1	2	1	0	0	0	0	0	0	0	0	0	0	0	0	1	1	0	3	1	0	0
720	2	2	2	1	3	5	3	0	169.5	2.87303	62	21.58	2	4	4	1	1	1	1	1	1	1	1	1	16	2	0	0	0	0	3	0	0	0	0	2	0	0	0	1	0	2	2	2	1	4	1	0	0
721	1	1	1	1	2	2	3	0	183	3.3489	90	26.8745	3	2	2	2	5	3	2	2	5	2	1	1	26	3	0	3	0	0	1	1	0	0	0	2	0	0	0	1	0	3	1	2	2	8	2	0	1
722	2	1	1	2	3	1	3	0	166	2.7556	57	20.6852	2	2	2	2	5	2	2	3	3	2	2	1	25	3	0	1	1	1	3	0	0	2	0	2	0	0	0	1	0	3	2	2	1	6	2	1	1
723	1	3	2	1	2	5	4	0	188	3.5344	110	31.1227	4	4	4	3	4	4	4	3	5	5	2	2	38	3	1	1	0	1	0	0	0	0	0	0	0	0	0	0	0	1	1	1	1	4	1	1	1
724	1	3	2	1	3	5	2	1	175	3.0625	100	32.6531	4	4	4	4	4	4	2	4	4	2	4	2	36	1	1	1	2	2	1	1	2	2	1	2	2	2	1	2	1	1	1	1	2	9	2	3	3
725	2	1	2	2	3	1	4	0	159	2.5281	57	22.5466	2	3	4	4	3	3	3	4	4	4	3	2	35	3	0	1	2	1	2	0	0	0	0	1	2	0	0	1	0	2	2	2	1	6	2	2	2
726	2	1	1	2	2	5	3	0	172	2.9584	72	24.3375	3	2	5	2	2	2	2	2	2	2	2	1	23	3	2	1	2	2	1	1	0	0	0	3	1	0	0	1	0	2	0	1	1	6	2	3	2
727	2	1	2	1	3	5	3	0	169	2.8561	54	18.9069	2	2	1	1	1	1	1	1	2	2	1	1	13	3	0	1	0	0	1	0	0	1	0	1	0	0	1	1	0	0	0	0	0	2	1	1	0
728	1	1	1	1	2	5	4	0	181	3.2761	82	25.0298	3	4	4	4	6	2	2	4	3	4	2	2	35	3	0	1	0	0	1	0	0	2	1	0	0	0	0	1	0	0	0	0	0	2	1	0	0
729	2	1	1	2	3	5	5	0	161	2.5921	68	26.2336	3	2	4	2	3	3	3	4	4	3	2	1	30	4	0	3	0	0	0	0	0	0	0	0	0	0	0	0	0	1	0	1	1	5	1	1	1
730	2	1	1	1	3	3	2	0	158	2.4964	66	26.4381	3	4	4	5	4	3	3	4	4	4	4	2	39	3	0	1	0	0	1	0	0	0	0	0	0	0	0	1	0	2	1	2	0	4	1	2	2
731	2	4	2	2	3	3	5	1	168	2.8224	58	20.5499	2	3	6	4	6	2	2	6	4	4	4	2	41	4	1	1	2	2	0	2	1	0	0	0	0	0	1	1	0	2	1	2	1	7	2	3	4
732	2	2	1	1	3	5	4	0	154	2.3716	46	19.3962	2	2	4	5	5	4	5	4	5	3	4	2	41	3	2	2	3	3	0	0	0	0	0	3	0	0	2	1	0	2	1	2	2	10	2	2	3
733	2	1	1	1	4	2	2	0	159	2.5281	47	18.591	2	4	4	2	2	2	2	3	3	4	2	1	28	3	1	2	2	2	2	2	0	0	0	1	0	0	0	1	0	1	1	1	1	7	2	1	1
734	2	1	2	2	2	2	3	1	170	2.89	51	17.6471	1	4	4	3	3	3	3	4	4	4	2	2	34	2	1	1	2	2	2	2	0	1	0	1	1	0	1	1	0	2	1	2	2	8	2	1	2
735	2	2	1	1	2	5	2	0	158	2.4964	46	18.4265	1	2	4	2	4	2	3	2	2	4	4	1	29	3	0	1	0	0	0	1	0	0	0	0	0	0	0	1	0	0	0	0	1	3	1	3	3
736	2	1	2	2	3	1	2	0	166	2.7556	54	19.5965	2	2	2	2	3	3	3	3	4	4	3	1	29	2	1	0	2	2	1	0	0	0	0	0	0	0	1	1	0	1	0	1	1	5	1	1	1
737	1	1	2	1	2	5	3	0	171	2.9241	62	21.2031	2	2	3	1	1	1	1	1	4	4	1	1	19	3	1	1	2	2	0	0	0	0	0	0	0	0	0	0	0	1	0	1	2	6	2	3	2
738	2	1	2	2	2	5	3	0	168	2.8224	63	22.3214	2	2	5	5	4	2	2	4	5	4	2	2	35	2	0	0	0	0	0	0	0	0	1	0	0	1	0	1	0	0	0	0	0	1	1	2	3
739	1	1	1	1	3	5	3	0	175	3.0625	60	19.5918	2	2	4	4	4	5	4	3	5	5	3	2	39	3	0	2	1	1	0	0	1	0	0	2	0	0	2	1	0	2	2	2	1	7	2	1	3
740	2	1	2	2	3	1	3	0	170	2.89	65	22.4913	2	2	4	2	4	2	2	2	4	4	2	1	28	3	0	1	0	0	0	0	0	0	0	0	0	0	0	0	0	0	1	1	0	2	1	2	2
741	2	4	2	2	3	2	4	0	163	2.6569	64	24.0882	3	3	4	4	2	2	2	2	4	4	2	1	29	2	1	1	2	2	3	3	1	0	1	0	0	0	0	1	0	3	3	3	1	8	2	2	3
742	2	1	2	2	2	1	3	0	167	2.7889	50	17.9282	1	3	3	3	4	3	3	3	4	3	3	1	32	2	1	2	2	2	1	1	1	1	1	1	1	1	1	1	0	2	1	2	1	8	2	2	2
743	1	2	1	1	2	5	4	0	187	3.4969	97	27.7389	3	2	3	2	3	2	2	4	2	2	2	1	24	3	1	0	2	2	0	0	3	3	0	0	0	2	0	1	0	3	3	3	2	8	2	3	3
744	2	2	1	1	3	3	4	0	160	2.56	65	25.3906	3	3	4	5	4	4	4	4	5	3	3	2	39	3	2	1	2	2	1	1	1	0	0	1	2	1	1	1	0	2	2	2	1	7	2	2	3
745	2	1	2	1	3	5	3	0	161	2.5921	51	19.6752	2	2	2	2	2	2	2	2	4	2	2	1	22	3	1	1	1	1	0	1	0	0	0	0	0	0	0	1	0	0	0	0	0	3	1	1	1
746	2	1	1	1	2	5	4	0	160	2.56	55	21.4844	2	1	4	3	2	1	1	1	1	4	1	1	19	4	1	2	2	2	3	0	0	0	0	3	0	0	0	1	0	2	2	2	2	9	2	2	3
747	2	2	2	2	2	5	2	0	160	2.56	68	26.5625	3	1	4	1	5	1	1	2	5	1	2	1	23	3	0	0	0	0	0	0	0	0	0	0	0	0	0	0	0	0	0	0	0	0	1	0	0
748	2	1	1	1	4	5	2	0	169	2.8561	60	21.0077	2	2	2	2	3	2	2	2	2	2	2	1	21	2	0	0	0	0	0	0	0	0	0	0	0	0	0	0	0	0	0	0	0	0	1	1	1
749	2	2	2	1	3	4	4	1	160	2.56	49	19.1406	2	1	4	2	5	2	2	5	4	4	2	1	31	4	0	2	3	2	3	0	0	2	0	0	0	1	1	1	0	3	3	3	2	10	2	2	0
750	1	1	2	2	3	5	3	1	174	3.0276	77	25.4327	3	4	4	2	3	2	3	5	4	4	4	2	35	4	0	2	2	1	2	1	0	2	0	1	0	0	0	1	0	2	2	2	2	8	2	2	2
751	1	3	2	1	2	1	4	0	173	2.9929	53	17.7086	1	4	4	4	4	4	4	4	4	4	4	2	40	3	1	1	2	2	1	0	0	0	1	1	0	0	1	1	0	2	1	2	1	7	2	2	2
752	1	3	1	1	3	5	3	0	174	3.0276	72	23.7812	2	2	2	2	2	2	2	2	5	4	2	1	25	3	0	0	0	0	0	0	0	0	0	0	0	0	0	0	0	0	0	0	0	0	1	0	0
753	2	2	1	1	2	5	4	0	160	2.56	60	23.4375	2	1	6	4	1	1	1	5	1	6	1	1	27	3	0	1	0	0	0	0	0	0	0	0	0	0	0	0	0	0	0	0	0	1	1	0	0
754	2	2	2	2	2	5	3	1	164	2.6896	54	20.0773	2	2	2	2	4	2	2	5	5	5	2	1	31	4	2	2	3	3	0	0	0	0	0	1	1	0	0	1	0	2	2	2	2	10	2	3	3
755	1	3	1	2	3	5	4	0	187	3.4969	82	23.4493	2	4	4	4	4	4	4	4	4	4	3	2	39	4	2	3	3	3	3	2	1	3	1	3	0	0	0	2	2	3	3	3	3	16	2	2	2
756	2	1	1	2	3	5	4	1	180	3.24	55	16.9753	1	1	2	5	4	4	4	3	5	5	2	2	35	4	0	3	1	1	0	0	0	0	0	0	0	0	0	0	0	3	2	2	1	7	2	3	1
757	2	1	1	1	3	2	5	1	155	2.4025	48	19.9792	2	5	5	4	6	4	4	4	6	4	3	2	45	4	2	2	2	2	1	0	0	2	0	0	0	3	0	1	0	2	2	2	1	8	2	3	3
758	1	1	2	2	2	5	3	0	178	3.1684	65	20.5151	2	3	3	3	3	3	3	3	3	3	3	1	30	3	1	1	0	1	0	0	0	0	1	2	0	0	0	1	0	0	1	1	1	5	1	2	2
759	1	2	1	1	3	5	3	1	170	2.89	56	19.3772	2	4	3	2	3	2	2	2	2	5	1	1	26	3	0	0	0	0	1	0	0	0	0	0	0	0	0	1	0	1	1	1	1	3	1	1	1
760	1	2	1	1	3	1	4	0	182	3.3124	75	22.6422	2	6	6	3	6	3	3	3	4	4	4	2	42	3	1	1	0	1	0	0	0	0	0	0	0	0	0	0	0	0	0	0	1	3	1	2	2
761	2	1	2	2	3	5	4	0	163	2.6569	80	30.1103	4	5	5	1	5	4	4	4	3	4	4	2	39	3	0	1	1	1	0	0	0	0	0	0	0	0	0	0	0	2	1	2	0	4	1	2	2
762	1	1	2	2	1	4	3	1	168	2.8224	77	27.2817	3	4	4	4	4	4	4	4	4	4	4	2	40	4	1	3	1	1	0	0	0	0	1	0	0	0	2	1	0	2	1	2	2	9	2	3	3
763	2	3	1	2	1	5	2	0	160	2.56	55	21.4844	2	5	5	5	2	2	2	2	2	2	2	1	29	2	0	0	0	0	0	0	0	0	0	0	0	0	0	0	0	0	0	0	0	0	1	2	1
764	2	1	2	1	2	5	3	0	170	2.89	85	29.4118	4	4	4	2	2	2	2	4	4	4	2	1	30	3	0	2	2	1	0	0	0	0	0	3	0	0	0	1	0	2	2	2	0	6	2	2	2
765	2	2	1	2	2	4	4	0	157	2.4649	51	20.6905	2	6	6	4	2	2	2	2	5	6	4	2	39	3	0	1	1	1	0	0	0	0	0	2	0	0	0	1	0	0	0	0	1	4	1	3	2
766	2	1	2	2	4	5	3	0	167	2.7889	52	18.6453	2	2	2	4	3	2	2	2	2	2	2	1	23	3	0	1	1	1	1	1	0	0	0	0	1	0	0	1	0	0	0	0	0	3	1	1	1
767	1	1	1	2	2	5	3	0	181	3.2761	55	16.7883	1	1	4	2	2	1	1	2	5	4	2	1	24	4	1	0	0	1	0	0	0	0	0	0	0	0	0	0	0	0	0	0	0	1	1	1	0
768	2	1	2	1	2	3	4	1	166	2.7556	70	25.4028	3	4	4	4	4	4	4	4	4	4	4	2	40	3	1	2	2	2	2	2	2	2	2	2	2	2	2	2	2	2	2	2	1	11	2	2	2
769	2	3	2	1	3	3	4	1	172	2.9584	59	19.9432	2	4	5	3	3	4	4	3	4	4	3	2	37	4	0	1	1	1	1	0	0	0	0	2	0	0	2	1	0	0	1	1	1	5	1	2	2
770	1	1	2	1	4	1	3	0	170	2.89	62	21.4533	2	4	4	2	6	4	4	5	6	2	4	2	41	4	2	2	3	3	1	2	3	3	0	2	3	2	2	2	1	3	3	3	3	14	2	4	4
771	1	1	1	1	3	5	2	0	178	3.1684	78	24.6181	3	2	2	2	2	2	2	2	2	2	2	1	20	3	1	2	3	2	3	2	0	1	2	1	1	1	1	2	3	3	3	3	3	15	2	3	1
772	2	1	2	1	3	3	3	0	160	2.56	55	21.4844	2	4	4	2	2	2	4	4	3	4	2	1	31	3	1	2	2	2	2	0	0	0	0	0	1	0	0	1	0	2	0	1	1	7	2	3	3
773	1	2	2	2	1	5	5	1	173	2.9929	50	16.7062	1	1	1	1	6	1	1	6	6	1	1	1	25	4	2	3	3	3	3	3	0	0	0	0	0	0	0	1	0	3	3	3	3	13	2	0	4
774	1	2	2	1	2	3	5	1	178	3.1684	70	22.0932	2	5	5	5	3	3	3	4	5	4	3	2	40	4	0	1	1	1	2	0	0	0	1	2	0	0	0	1	1	3	2	2	2	8	2	3	3
775	1	1	2	1	2	5	3	0	170	2.89	55	19.0311	2	1	1	1	4	4	4	1	4	1	1	1	22	3	0	1	0	0	0	0	0	0	0	0	0	0	0	0	0	1	0	1	0	2	1	0	0
776	2	3	2	2	2	3	4	0	160	2.56	47	18.3594	1	4	4	3	4	4	4	4	4	4	4	2	39	3	1	1	2	2	1	0	0	0	0	0	0	0	0	1	0	0	0	0	1	5	1	1	1
777	2	2	1	1	2	5	3	0	165	2.7225	52	19.1001	2	4	3	3	3	3	3	3	3	3	3	1	31	3	1	1	1	1	1	0	0	0	0	0	0	0	0	1	0	0	0	0	0	3	1	0	0
778	2	4	1	1	3	5	3	0	168	2.8224	55	19.487	2	3	4	2	5	4	4	4	3	3	2	2	34	4	1	1	2	2	1	0	0	0	1	1	1	0	1	1	0	1	1	1	1	6	2	2	1
779	2	1	1	1	3	5	2	0	162	2.6244	50	19.052	2	4	4	4	3	4	3	4	4	4	4	2	38	3	1	1	1	1	0	0	0	1	0	1	0	0	0	1	0	0	1	1	1	5	1	2	2
780	2	1	1	2	3	5	3	0	172	2.9584	64	21.6333	2	2	3	2	2	2	2	2	4	3	1	1	23	3	1	1	0	1	0	0	0	0	0	0	1	1	0	1	0	0	0	0	1	4	1	2	1
781	1	1	2	2	3	2	3	0	190	3.61	80	22.1607	2	2	3	2	4	2	2	2	4	4	2	1	27	3	0	2	0	0	1	0	0	0	0	0	0	0	0	1	0	0	0	0	1	4	1	1	3
782	2	1	1	1	4	5	3	0	156	2.4336	60	24.6548	3	3	4	4	4	3	3	4	4	3	1	1	33	3	2	2	2	2	3	1	1	1	0	2	0	0	1	1	0	3	1	2	2	9	2	2	2
783	1	2	1	1	3	5	4	0	170	2.89	65	22.4913	2	2	5	2	3	3	5	5	5	4	5	2	39	4	2	2	2	2	0	0	0	0	0	1	0	0	0	1	0	2	2	2	1	8	2	1	3
784	2	1	1	1	4	5	2	0	166	2.7556	62	22.4996	2	3	3	3	4	3	3	3	3	3	3	1	31	3	0	2	0	0	0	0	0	0	0	0	0	0	0	0	0	0	0	0	1	3	1	0	0
785	2	2	2	2	3	5	3	0	160	2.56	55	21.4844	2	4	3	4	4	4	4	3	3	3	3	2	35	3	0	0	1	1	1	0	0	2	0	0	0	0	0	1	0	0	0	0	1	3	1	2	1
786	2	2	1	1	4	1	5	1	165	2.7225	56	20.5693	2	4	4	3	4	4	4	4	4	4	4	2	39	4	0	2	0	0	0	0	0	0	0	1	0	0	1	1	0	1	2	2	1	6	2	2	2
787	2	1	2	2	3	2	4	1	151	2.2801	52	22.806	2	5	4	5	5	4	4	5	5	4	5	2	46	3	0	1	1	1	1	2	1	0	0	0	2	0	0	1	0	2	1	2	2	7	2	3	3
788	2	1	2	2	3	5	3	0	163	2.6569	58	21.83	2	2	4	2	2	2	2	2	2	2	2	1	22	3	1	2	2	2	2	0	0	3	0	0	1	0	1	1	0	3	3	3	1	9	2	1	1
789	1	1	1	1	3	5	4	0	175	3.0625	100	32.6531	4	3	2	1	1	1	3	3	2	4	3	1	23	3	0	1	1	1	1	0	0	0	3	0	0	2	1	1	0	3	2	2	1	6	2	2	1
790	2	2	2	2	3	1	4	0	168	2.8224	58	20.5499	2	3	4	2	4	3	3	4	4	2	2	1	31	3	1	0	1	1	0	2	0	0	0	1	0	0	0	1	0	2	1	2	1	5	1	2	1
791	2	1	2	2	3	5	4	1	168	2.8224	75	26.5731	3	4	4	5	5	3	5	5	5	5	4	2	45	3	1	2	2	2	0	0	0	0	0	0	0	0	0	0	0	2	2	2	1	7	2	2	2
792	2	1	1	2	2	5	3	0	156	2.4336	46	18.902	2	2	2	2	2	2	2	2	2	2	2	1	20	3	2	3	0	1	0	3	0	0	0	1	0	0	0	1	0	0	0	0	0	5	1	1	1
793	2	1	2	2	3	3	2	0	158	2.4964	74	29.6427	4	2	2	2	2	2	2	2	2	2	2	1	20	2	1	2	2	2	2	0	0	1	1	1	1	1	2	1	0	2	2	2	1	8	2	2	2
794	2	2	1	2	4	5	2	0	165	2.7225	55	20.202	2	4	4	4	4	4	4	4	4	4	4	2	40	4	0	1	1	1	1	1	0	3	1	1	2	0	1	2	0	3	2	2	1	7	2	1	2
795	1	4	2	1	1	4	5	0	180	3.24	90	27.7778	3	2	2	2	2	2	2	2	2	2	2	1	20	4	2	3	2	2	2	1	0	0	0	0	0	0	0	1	0	0	0	0	0	6	2	3	3
796	2	1	1	1	3	5	4	1	160	2.56	43.5	16.9922	1	4	4	2	6	4	4	5	4	4	2	2	39	4	0	2	0	0	0	1	0	0	0	0	1	0	0	1	0	3	0	2	0	5	1	2	1
797	1	2	1	1	3	5	3	1	172	2.9584	62	20.9573	2	4	4	2	2	2	2	4	4	4	4	2	32	4	0	1	1	1	1	2	0	1	0	1	0	0	1	1	0	2	1	2	1	6	2	3	3
798	2	1	2	2	3	5	2	0	165	2.7225	56	20.5693	2	4	4	4	4	4	4	3	4	3	2	2	36	2	0	0	0	0	0	0	0	0	0	0	0	0	0	0	0	0	0	0	0	0	1	1	1
799	2	1	2	1	2	5	3	0	163	2.6569	57	21.4536	2	1	1	1	2	1	1	1	1	1	2	1	12	3	0	1	0	0	0	0	0	1	0	0	0	1	1	1	0	0	0	0	0	2	1	0	0
800	2	1	1	2	2	5	2	0	167	2.7889	49	17.5697	1	3	1	2	4	2	2	3	2	1	1	1	21	3	0	1	0	0	1	0	0	1	2	1	0	0	0	1	0	2	0	1	0	3	1	2	2
801	1	2	2	2	2	5	3	0	179	3.2041	55	17.1655	1	2	2	2	2	2	2	2	2	2	2	1	20	4	0	2	0	0	0	0	0	0	0	2	0	0	0	1	0	0	0	0	0	3	1	2	2
802	2	1	1	2	3	5	2	0	159	2.5281	45	17.7999	1	1	2	2	4	2	2	3	4	4	2	1	26	3	0	1	0	0	1	1	0	0	0	1	0	0	0	1	0	1	1	1	1	4	1	1	1
803	2	3	1	1	4	3	3	0	166	2.7556	52	18.8707	2	4	2	4	5	3	4	4	2	5	2	2	35	3	1	2	2	2	3	0	0	2	0	1	0	0	0	1	0	2	0	1	2	8	2	3	2
804	2	2	1	1	2	5	4	1	166	2.7556	82.5	29.939	4	6	6	6	4	3	3	1	3	4	3	2	39	4	0	1	1	1	1	0	0	0	1	0	1	1	1	1	0	2	2	2	1	6	2	2	2
805	1	1	2	1	4	5	5	1	180	3.24	70	21.6049	2	6	6	1	6	6	6	6	6	6	6	2	55	4	2	3	3	3	3	3	3	3	3	3	3	3	3	3	3	3	3	3	0	15	2	4	4
806	1	1	2	2	3	5	3	0	174	3.0276	65	21.4692	2	2	3	4	4	2	2	2	3	4	3	1	29	3	1	2	3	2	1	1	1	2	1	2	0	0	1	1	0	2	2	2	2	9	2	1	1
807	1	1	1	2	3	5	4	1	182	3.3124	80	24.1517	3	4	3	3	2	2	2	4	2	4	2	1	28	3	0	2	2	1	3	0	0	3	0	0	0	0	0	1	0	1	0	1	1	6	2	0	3
808	2	4	2	1	3	5	5	1	165	2.7225	107	39.3021	4	3	4	3	4	3	3	4	5	5	5	2	39	4	0	0	1	1	2	0	0	0	1	0	1	0	0	1	0	0	0	0	1	3	1	0	0
809	1	1	2	2	2	5	5	1	173.5	3.01023	73	24.2507	3	1	1	1	6	6	6	6	6	6	1	2	40	4	2	3	3	3	0	0	0	0	0	3	0	0	0	1	0	3	3	3	0	10	2	0	0
810	1	1	1	1	4	5	2	0	181	3.2761	68	20.7564	2	1	1	1	1	1	1	1	2	2	1	1	12	3	0	2	0	0	0	0	0	0	0	0	0	0	0	0	0	0	0	0	0	2	1	0	0
811	2	2	2	1	4	5	4	1	167	2.7889	56	20.0796	2	4	5	5	5	3	3	3	5	4	3	2	40	4	1	1	1	1	0	2	0	0	0	0	0	1	0	1	0	2	0	1	1	5	1	1	1
812	2	1	2	2	2	5	4	1	165	2.7225	55	20.202	2	4	4	1	4	2	2	4	6	6	2	2	35	4	0	1	2	1	2	0	0	0	0	2	2	0	0	1	0	3	0	2	1	6	2	0	0
813	1	4	2	1	3	5	2	0	180	3.24	71	21.9136	2	2	2	2	5	4	6	5	6	2	2	2	36	4	0	1	2	1	0	0	0	0	0	0	0	0	0	0	0	3	3	3	2	7	2	3	2
814	2	4	1	1	3	5	3	0	169	2.8561	65	22.7583	2	4	4	2	4	2	2	4	3	4	2	1	31	3	0	0	1	1	0	1	0	0	0	0	1	0	0	1	0	1	1	1	1	4	1	1	1
815	1	1	1	2	2	1	3	0	179	3.2041	75	23.4075	2	2	2	2	5	3	3	3	5	4	3	2	32	3	1	2	2	2	1	1	1	1	1	1	1	1	1	1	1	2	1	2	1	9	2	0	0
816	2	1	2	2	2	3	3	1	156	2.4336	58	23.833	2	4	4	3	3	2	3	3	4	4	4	2	34	3	1	2	2	2	1	0	1	0	0	2	3	0	0	1	0	2	2	2	1	8	2	2	2
817	2	3	1	1	3	5	3	0	160	2.56	50	19.5312	2	2	2	2	2	2	2	2	2	2	2	1	20	3	0	1	1	1	0	1	0	0	0	0	0	0	0	1	0	2	0	1	1	5	1	1	1
818	2	2	2	2	2	5	4	0	169.5	2.87303	60	20.8839	2	6	2	2	4	2	2	4	4	4	1	1	31	4	2	1	2	2	0	0	0	0	0	0	0	0	0	0	0	0	0	0	1	4	1	2	3
819	2	1	2	2	2	5	2	0	163	2.6569	65	24.4646	3	4	4	3	2	4	4	5	5	4	3	2	38	3	0	1	2	1	2	1	0	0	1	1	0	1	1	1	0	1	1	1	1	5	1	3	3
820	2	3	2	2	4	5	4	0	166.5	2.77223	67	24.1683	3	4	5	1	6	6	6	6	6	6	1	2	47	2	2	0	0	1	2	1	1	2	2	3	0	0	0	2	0	1	0	1	1	5	1	3	3
821	2	1	2	2	2	5	3	0	162	2.6244	50	19.052	2	2	5	5	5	5	5	5	3	5	2	2	42	3	1	0	2	2	1	0	0	0	0	1	0	0	0	1	0	1	1	1	1	5	1	1	2
822	2	1	2	1	3	3	4	0	165	2.7225	75	27.5482	3	4	3	3	5	2	2	2	5	3	1	1	30	4	0	1	0	0	1	0	0	0	0	0	0	0	1	1	0	3	3	3	0	5	1	3	3
823	2	2	2	2	2	5	3	1	152	2.3104	49	21.2084	2	2	5	4	3	3	4	5	5	6	3	2	40	3	1	1	2	2	2	0	0	0	0	1	3	0	0	1	0	2	1	2	1	7	2	1	0
824	1	3	1	1	2	5	2	0	185	3.4225	95	27.7575	3	3	3	3	3	3	3	3	3	3	3	1	30	3	0	0	0	0	0	0	0	0	0	0	0	0	1	1	0	0	0	0	1	2	1	2	2
825	2	2	1	2	3	1	4	1	175	3.0625	68	22.2041	2	5	5	4	3	2	2	4	3	6	5	2	39	4	0	1	0	0	2	1	0	0	0	2	0	0	0	1	0	2	1	2	2	6	2	2	3
826	2	2	1	1	2	5	3	0	162	2.6244	51	19.433	2	2	3	2	2	2	2	2	3	3	2	1	23	3	0	0	0	0	3	0	0	0	0	0	0	0	0	1	0	0	0	0	1	2	1	1	1
827	2	4	1	1	3	3	3	0	173	2.9929	56	18.7109	2	2	2	4	4	2	2	4	2	2	2	1	26	3	1	1	1	1	3	0	0	2	0	0	3	0	2	2	0	3	3	3	2	9	2	2	2
828	2	3	1	1	3	1	4	0	161	2.5921	62	23.9188	2	3	4	4	3	3	3	4	4	3	3	2	34	4	0	1	0	0	0	0	0	0	0	1	0	0	0	1	0	2	0	1	1	4	1	1	2
829	2	1	2	2	3	5	4	0	167	2.7889	56	20.0796	2	4	4	3	4	3	2	4	4	4	4	2	36	3	0	1	0	0	0	0	0	0	0	0	0	0	0	0	0	0	0	0	1	2	1	2	2
830	2	3	2	2	3	1	4	1	168	2.8224	51	18.0697	1	3	2	2	6	4	4	5	4	4	1	2	35	3	0	0	1	1	1	0	1	0	0	0	1	1	1	1	0	2	2	2	1	5	1	3	2
831	2	2	2	2	3	3	3	0	167.5	2.80563	57	20.3163	2	2	2	2	5	3	3	2	4	2	2	1	27	2	2	2	3	3	0	0	2	0	0	2	0	0	0	1	0	3	3	3	3	12	2	0	0
832	2	1	2	2	3	5	3	0	165	2.7225	70	25.7117	3	3	3	2	5	5	5	2	2	3	3	1	33	3	0	0	1	1	0	0	0	0	0	1	1	0	0	1	0	2	2	2	1	5	1	2	2
833	1	1	1	1	3	4	3	0	170	2.89	108	37.3702	4	3	3	2	4	4	4	2	4	5	3	2	34	3	0	2	0	0	0	0	0	0	0	0	0	0	0	0	0	0	0	0	0	2	1	2	1
834	2	2	2	2	3	1	4	0	162	2.6244	75	28.578	4	2	4	2	4	3	3	3	4	4	3	1	32	3	0	1	1	1	1	0	0	0	0	0	0	1	0	1	0	0	0	0	0	3	1	1	3
835	2	1	1	2	3	3	3	0	162	2.6244	53	20.1951	2	4	4	2	4	4	4	3	3	5	4	2	37	3	1	1	1	1	0	0	0	0	0	2	0	0	0	1	0	2	1	2	1	6	2	2	3
836	2	1	1	1	3	5	3	1	162	2.6244	70	26.6728	3	2	4	2	5	4	4	5	3	4	2	2	35	3	2	3	2	2	0	0	1	0	0	0	0	0	0	1	0	3	2	2	2	10	2	2	2
837	2	1	2	2	2	5	4	0	163	2.6569	50	18.8189	2	5	5	5	5	5	5	5	5	5	3	2	48	3	0	0	1	1	1	0	0	0	1	2	2	1	0	1	0	2	2	2	1	5	1	3	3
838	2	1	2	2	3	5	3	1	162	2.6244	47	17.9089	1	3	4	2	5	4	4	3	4	4	3	2	36	3	1	1	1	1	2	2	0	2	0	2	0	0	1	1	0	2	2	2	1	6	2	4	2
839	1	1	1	1	2	5	4	0	173	2.9929	57	19.0451	2	2	3	5	5	4	4	4	4	5	2	2	38	4	0	2	2	1	1	0	0	3	1	2	1	1	1	2	0	3	3	3	2	10	2	1	3
840	2	2	2	2	2	5	2	0	165	2.7225	160	58.7695	4	5	5	5	5	2	2	4	2	2	2	2	34	3	1	2	0	1	0	0	0	0	0	0	0	0	0	0	0	2	0	1	1	5	1	1	1
841	2	1	2	2	3	5	3	0	169	2.8561	60	21.0077	2	3	3	3	4	3	3	3	4	3	3	1	32	3	0	2	0	0	0	0	0	0	0	0	0	0	0	0	0	1	1	1	1	4	1	2	2
842	2	1	2	2	3	1	3	0	163	2.6569	50	18.8189	2	1	1	1	3	2	2	5	5	2	1	1	23	3	1	2	2	2	3	0	0	0	0	2	0	0	1	1	0	3	3	3	2	10	2	2	2
843	2	2	2	2	3	5	4	0	162	2.6244	60	22.8624	2	4	5	1	2	3	3	5	5	4	1	1	33	4	0	1	0	0	0	0	0	0	0	0	3	0	0	1	0	1	0	1	1	4	1	1	1
844	2	1	2	2	2	2	4	0	170	2.89	57	19.7232	2	1	2	2	3	5	4	5	4	5	3	2	34	3	1	0	2	2	1	0	1	0	0	1	0	0	0	1	0	1	0	1	1	5	1	3	3
845	2	1	1	2	3	5	4	1	163	2.6569	49	18.4425	1	4	1	4	1	3	4	2	4	5	5	1	33	4	1	2	2	2	1	1	1	2	2	2	3	0	2	2	0	1	0	1	2	9	2	3	3
846	2	1	2	2	3	1	3	0	161	2.5921	58	22.3757	2	3	3	1	6	4	4	5	5	3	1	2	35	4	1	2	2	2	1	0	1	0	0	0	1	0	1	1	0	1	0	1	1	7	2	1	3
847	2	4	2	2	3	5	3	1	158	2.4964	46	18.4265	1	4	5	4	5	4	5	5	3	4	4	2	43	4	2	2	3	3	2	0	0	0	1	1	1	0	1	1	0	3	2	2	1	9	2	3	2
848	2	4	1	1	2	5	4	1	158	2.4964	60	24.0346	3	4	5	2	4	2	2	3	3	4	2	1	31	4	1	2	1	1	2	0	2	0	3	0	1	0	0	1	0	3	3	3	1	8	2	2	3
849	2	2	1	2	2	5	4	0	165	2.7225	47	17.2635	1	2	2	3	3	4	4	4	3	2	2	1	29	3	0	0	0	0	0	1	0	0	0	0	0	0	0	1	0	1	1	1	0	2	1	2	2
850	2	3	2	1	2	5	4	1	164	2.6896	52	19.3337	2	4	4	3	5	3	4	4	4	4	4	2	39	3	2	1	1	2	1	0	0	0	0	0	0	0	2	1	0	3	3	3	1	8	2	2	3
851	2	2	2	2	2	5	4	1	168	2.8224	56	19.8413	2	4	4	5	4	4	4	5	4	4	4	2	42	3	1	1	2	2	0	0	0	0	0	0	0	0	0	0	0	1	1	1	1	5	1	1	2
852	2	2	1	2	3	5	4	0	168	2.8224	70	24.8016	3	3	3	2	2	2	2	2	2	4	2	1	24	3	0	0	0	0	0	0	0	0	0	1	0	0	0	1	0	2	0	1	1	3	1	0	0
853	2	1	2	2	2	5	3	1	157	2.4649	65	26.3702	3	4	4	4	4	4	4	4	4	4	4	2	40	3	2	1	2	2	2	2	2	2	2	2	2	2	2	2	2	2	2	2	1	10	2	2	2
854	2	4	1	2	3	5	4	0	160	2.56	55	21.4844	2	4	4	2	5	4	4	2	2	2	4	1	33	4	0	1	1	1	0	0	0	0	0	1	0	0	0	1	0	1	0	1	1	5	1	1	2
855	2	1	1	1	4	5	4	0	165	2.7225	49	17.9982	1	4	5	2	5	3	3	4	5	5	2	2	38	3	1	1	1	1	1	0	1	0	0	1	0	0	0	1	0	1	0	1	1	5	1	4	4
856	2	1	2	2	3	5	3	0	167	2.7889	70	25.0995	3	1	4	2	4	4	4	4	4	3	2	1	32	3	1	1	2	2	2	0	0	0	0	2	0	0	0	1	0	2	2	2	1	7	2	3	3
857	2	4	2	2	3	5	4	0	158	2.4964	46	18.4265	1	2	4	4	2	2	2	2	2	2	2	1	24	3	0	0	1	1	1	1	0	0	1	0	1	1	0	1	0	0	0	0	1	3	1	2	2
858	2	1	1	1	3	5	3	0	165	2.7225	60	22.0386	2	4	4	4	4	4	4	4	4	4	2	2	38	3	1	1	2	2	2	0	2	0	0	2	0	2	0	1	0	1	1	1	1	6	2	3	3
859	1	1	2	1	2	5	5	0	180	3.24	68	20.9877	2	1	1	3	3	3	3	3	3	5	3	1	28	4	1	2	1	1	0	0	0	0	0	2	0	0	0	1	0	0	0	0	1	5	1	1	1
860	1	1	2	2	2	5	3	0	174	3.0276	70	23.1206	2	1	1	2	3	2	2	2	2	2	2	1	19	3	0	0	0	0	1	0	0	0	0	0	0	0	0	1	0	0	0	0	0	1	1	0	1
861	2	1	1	2	3	5	4	1	152	2.3104	90	38.9543	4	5	6	4	6	3	4	2	4	5	2	2	41	3	0	2	0	0	1	0	0	0	0	1	0	0	1	1	0	3	2	2	1	6	2	2	3
862	1	1	2	1	2	5	2	0	162	2.6244	78	29.7211	4	2	2	2	3	2	2	3	3	3	1	1	23	3	1	2	0	1	0	0	0	0	0	1	0	0	0	1	0	1	1	1	1	6	2	1	2
863	1	1	1	1	3	5	2	0	175	3.0625	75	24.4898	3	2	2	3	4	2	2	2	4	3	2	1	26	3	0	1	2	1	1	0	0	0	0	3	0	0	0	1	0	2	1	2	1	6	2	1	1
864	2	1	2	1	3	5	4	0	164	2.6896	61.5	22.8659	2	2	5	4	5	4	4	3	4	3	2	2	36	3	1	1	1	1	1	0	0	0	0	1	0	0	0	1	0	0	0	0	1	4	1	0	0
865	2	2	2	2	2	5	4	1	158	2.4964	56	22.4323	2	4	5	3	5	5	5	4	5	5	4	2	45	3	1	0	2	2	1	0	0	0	2	2	0	2	0	1	0	2	2	2	1	6	2	2	2
866	2	2	2	2	3	5	3	0	166	2.7556	61	22.1367	2	4	4	4	5	5	4	4	5	5	3	2	43	3	1	0	2	2	1	1	0	0	0	2	1	1	0	1	0	1	2	2	1	6	2	4	4
867	2	1	1	1	2	5	3	0	165	2.7225	58	21.3039	2	4	4	4	4	4	4	4	4	4	2	2	38	4	0	3	2	1	0	0	0	0	1	1	2	2	0	1	0	3	3	3	2	10	2	4	4
868	2	1	2	2	2	5	4	0	163	2.6569	130	48.9292	4	4	4	4	3	2	2	3	5	5	3	2	35	3	1	1	1	1	1	0	1	0	0	1	0	0	0	1	0	1	1	1	1	5	1	2	1
869	1	2	1	1	4	5	3	0	170	2.89	100	34.6021	4	4	4	2	4	5	5	5	5	5	5	2	44	4	0	1	0	0	0	0	0	0	0	0	0	0	0	0	0	0	0	0	1	2	1	0	0
870	1	3	1	1	3	3	3	0	170	2.89	47	16.263	1	2	1	3	2	2	2	4	4	4	2	1	26	3	0	0	1	1	0	0	0	2	1	2	3	0	1	1	0	2	0	1	2	5	1	2	2
871	2	1	1	2	3	5	4	1	165	2.7225	62	22.7732	2	3	5	2	5	3	3	2	4	5	5	2	37	3	0	1	2	1	1	0	0	0	0	2	0	0	1	1	0	3	2	2	1	6	2	1	3
872	2	2	2	2	2	1	5	1	160	2.56	52	20.3125	2	4	4	2	5	3	4	2	2	6	5	2	37	4	2	3	0	1	0	0	0	0	0	3	0	0	0	1	0	2	0	1	3	9	2	0	1
873	2	1	2	2	3	1	2	0	160	2.56	63	24.6094	3	5	5	3	5	5	5	5	5	5	4	2	47	4	0	1	2	1	1	0	0	0	0	0	0	0	0	1	1	1	1	1	1	6	2	3	3
874	1	3	1	2	2	5	3	0	182	3.3124	81	24.4536	3	2	2	1	4	2	1	1	4	2	1	1	20	2	0	0	0	0	0	0	0	0	1	1	0	0	0	1	0	0	0	0	1	2	1	1	1
875	1	1	1	1	4	5	3	0	178	3.1684	55	17.3589	1	4	4	4	4	4	4	4	4	4	4	2	40	3	1	1	0	1	0	0	0	0	0	0	0	0	0	0	0	0	0	0	0	2	1	2	2
876	2	1	1	1	3	5	4	1	160	2.56	47	18.3594	1	1	2	2	3	2	2	4	5	2	1	1	24	3	0	1	2	1	2	1	2	0	2	2	3	3	2	2	0	2	1	2	2	8	2	2	1
877	2	1	1	2	3	5	3	0	160	2.56	65	25.3906	3	1	1	1	5	5	5	2	5	2	1	1	28	3	0	2	0	0	0	0	0	0	0	0	0	0	0	0	0	0	0	0	1	3	1	0	0
878	1	3	1	1	3	5	2	0	175	3.0625	70	22.8571	2	2	2	2	5	3	2	4	2	2	2	1	26	3	1	1	2	2	2	0	0	2	0	3	0	0	0	1	0	1	0	1	2	7	2	1	1
879	1	1	2	2	3	5	3	0	175	3.0625	57.5	18.7755	2	2	3	3	4	2	2	2	3	4	2	1	27	3	1	1	1	1	0	0	0	0	0	1	0	0	0	1	0	1	0	1	1	5	1	2	2
880	1	3	1	1	4	5	3	1	181	3.2761	64	19.5354	2	3	1	1	1	1	1	5	6	5	4	1	28	4	2	2	3	3	2	2	2	2	2	1	2	2	2	2	2	2	1	2	1	12	2	3	3
881	1	1	1	2	4	3	3	0	178	3.1684	80	25.2493	3	2	2	4	5	3	3	5	5	2	1	2	32	4	2	3	3	3	3	3	3	1	0	2	0	0	0	2	0	3	3	3	3	14	2	3	2
882	2	1	2	2	2	5	3	0	168	2.8224	55	19.487	2	4	4	4	4	4	4	4	4	4	4	2	40	2	2	1	0	1	1	1	0	0	0	0	0	0	0	1	0	0	0	0	1	4	1	2	2
883	1	1	2	2	3	3	4	0	174	3.0276	69	22.7903	2	6	6	6	6	6	6	6	6	6	6	2	60	3	0	1	0	0	0	0	0	0	0	0	0	0	0	0	0	0	0	0	0	1	1	0	0
884	2	4	1	1	2	5	3	0	156.5	2.44923	51	20.8229	2	2	2	2	2	2	2	3	4	2	3	1	24	2	1	0	0	1	0	1	0	0	0	0	1	0	0	1	0	1	1	1	1	4	1	2	2
885	1	1	1	1	2	5	2	0	167	2.7889	75	26.8923	3	4	4	2	4	4	3	4	2	2	2	1	31	3	0	2	1	1	0	0	1	0	0	1	0	0	1	1	0	1	0	1	1	6	2	1	2
886	2	1	2	2	2	5	4	1	172	2.9584	55	18.5911	2	5	6	4	5	5	5	5	4	6	4	2	49	3	1	1	2	2	1	1	0	0	0	1	0	0	2	1	0	2	3	2	1	7	2	2	2
887	2	1	1	1	3	5	4	1	162	2.6244	115	43.8195	4	4	4	2	4	4	4	5	4	4	3	2	38	4	0	2	0	0	0	0	0	0	0	0	0	0	0	0	0	2	2	2	1	5	1	3	3
888	1	1	1	1	3	5	3	1	185	3.4225	65	18.992	2	4	4	2	2	2	2	2	4	4	2	1	28	3	0	2	0	0	0	0	0	0	0	0	0	0	0	0	0	2	1	2	0	4	1	2	0
889	1	3	2	1	3	5	5	0	176	3.0976	83	26.7949	3	2	2	4	4	2	2	2	2	4	2	1	26	4	0	1	0	0	2	0	0	0	0	0	0	0	0	1	0	1	1	1	0	3	1	2	2
890	2	1	1	1	3	5	3	0	171.5	2.94123	60	20.3997	2	2	2	4	1	1	2	2	5	4	2	1	25	3	0	2	1	1	1	0	0	0	0	0	1	2	0	1	0	2	1	2	1	7	2	0	0
891	2	1	2	2	3	3	5	0	168	2.8224	50	17.7154	1	3	3	3	5	4	4	3	4	3	3	2	35	3	1	2	2	2	2	2	0	0	1	1	1	0	2	1	0	3	2	2	1	8	2	2	2
892	1	1	1	2	2	5	3	0	170	2.89	71	24.5675	3	1	3	1	5	2	2	2	2	3	2	1	23	3	0	1	0	0	0	0	0	0	0	0	0	0	1	1	0	0	0	0	1	3	1	2	2
893	2	3	2	2	2	5	3	0	160	2.56	55	21.4844	2	4	4	4	4	4	4	4	3	4	2	2	37	3	0	0	1	1	0	0	0	0	1	1	0	0	0	1	0	2	2	2	0	4	1	2	2
894	2	1	1	2	2	5	5	1	160	2.56	50	19.5312	2	3	4	4	5	3	4	3	3	4	4	2	37	4	0	2	2	1	1	0	0	0	0	0	1	0	0	1	0	3	3	3	1	8	2	3	3
895	2	2	2	2	2	5	4	1	163	2.6569	55	20.7008	2	4	4	2	5	4	4	5	4	4	2	2	38	3	2	1	2	2	2	2	3	0	1	2	2	1	2	2	0	3	2	2	2	9	2	3	2
896	2	2	1	2	2	5	5	1	158	2.4964	85	34.049	4	5	5	4	2	2	2	5	3	6	4	2	38	3	1	0	1	1	1	0	0	0	0	1	1	1	2	1	0	2	1	2	1	5	1	3	1
897	2	1	2	2	2	5	3	1	158	2.4964	60	24.0346	3	6	6	3	6	5	5	5	5	5	4	2	50	3	1	1	2	2	2	1	0	0	1	2	2	0	0	1	0	3	2	2	2	8	2	1	1
898	2	1	2	2	2	5	4	0	156	2.4336	53	21.7784	2	5	5	2	5	3	3	5	5	4	3	2	40	4	0	1	0	0	0	0	0	0	0	0	0	0	0	0	0	0	0	0	0	1	1	2	2
899	2	3	2	2	2	5	4	0	162	2.6244	48	18.2899	1	4	4	4	4	3	3	4	3	3	2	2	34	4	1	1	1	1	0	0	0	0	0	0	0	0	0	0	0	1	1	1	1	4	1	1	1
900	1	1	2	2	2	5	4	0	187	3.4969	86	24.5932	3	4	4	4	4	3	3	5	4	4	4	2	39	3	2	2	3	3	2	0	0	0	0	3	2	0	0	1	2	3	2	2	2	12	2	3	3
901	2	1	2	2	3	5	3	0	160	2.56	54	21.0938	2	4	2	2	2	2	2	2	4	2	2	1	24	3	1	1	2	2	0	1	0	0	0	0	0	0	0	1	0	1	1	1	1	6	2	1	1
902	2	2	1	2	3	1	4	0	160	2.56	50	19.5312	2	4	4	4	4	3	3	3	4	4	2	2	35	3	0	0	0	0	0	0	0	0	0	0	0	0	1	1	0	2	1	2	1	4	1	1	1
903	2	1	2	1	2	5	3	1	163	2.6569	55	20.7008	2	2	2	2	6	2	2	4	5	2	5	1	32	4	0	1	2	1	2	1	0	0	0	1	0	1	1	1	0	3	3	3	2	8	2	2	2
904	2	3	1	1	2	5	4	0	158	2.4964	47	18.8271	2	2	2	2	6	2	2	4	2	2	2	1	26	4	1	1	0	1	2	0	0	0	0	0	0	0	1	1	0	2	0	1	2	6	2	1	1
905	1	1	1	1	3	5	3	0	183	3.3489	75	22.3954	2	1	1	1	1	1	1	1	1	1	1	1	10	3	0	0	0	0	0	0	0	0	0	0	0	0	0	0	0	0	0	0	0	0	1	0	0
906	1	4	1	1	3	1	4	0	173	2.9929	60	20.0474	2	4	3	3	1	1	1	1	3	4	4	1	25	4	2	3	3	3	3	2	2	0	2	2	0	0	0	2	0	3	3	3	3	14	2	4	4
907	2	3	1	1	4	5	3	0	163	2.6569	51	19.1953	2	5	5	2	4	1	1	2	4	5	2	1	31	3	0	2	0	0	0	0	0	0	0	1	1	0	0	1	0	1	1	1	1	5	1	1	1
908	1	1	2	1	2	3	4	0	170	2.89	60	20.7612	2	4	4	1	3	1	2	2	5	4	1	1	27	3	0	1	0	0	0	0	0	0	0	0	0	0	0	0	0	1	0	1	1	3	1	1	1
909	2	1	1	1	3	5	4	0	160	2.56	55	21.4844	2	4	4	2	4	2	2	5	4	2	2	1	31	4	0	2	1	1	2	0	0	0	1	1	2	0	0	1	0	2	0	1	1	6	2	2	2
910	2	1	2	1	2	5	3	0	167	2.7889	52	18.6453	2	3	3	3	5	4	4	4	5	4	4	2	39	4	2	3	0	1	0	0	0	0	1	1	0	0	0	1	0	3	2	2	2	9	2	2	2
911	2	1	2	1	3	5	3	0	161	2.5921	56	21.6041	2	3	3	4	5	3	3	1	2	2	1	1	27	4	0	2	0	0	2	0	0	1	0	0	1	0	0	1	0	2	2	2	1	6	2	2	2
912	1	1	2	1	2	5	4	0	173	2.9929	55	18.3768	1	4	4	2	4	2	2	4	2	4	2	1	30	4	0	1	0	0	0	0	0	0	0	0	0	0	0	0	0	2	0	1	0	2	1	1	3
913	1	4	1	1	3	5	2	0	180	3.24	85	26.2346	3	1	1	1	1	1	1	1	1	1	1	1	10	3	0	1	0	0	0	0	0	0	2	0	0	0	0	1	0	0	0	0	1	3	1	0	0
914	1	3	2	2	2	5	5	0	168	2.8224	60	21.2585	2	6	6	6	6	6	4	6	6	6	6	2	58	4	0	1	1	1	2	2	1	2	2	2	2	2	2	2	1	2	1	2	1	8	2	3	2
915	2	1	2	1	3	3	3	0	165	2.7225	55	20.202	2	4	4	3	3	2	2	3	4	4	1	1	30	3	1	2	1	1	0	1	1	2	2	1	2	1	1	2	0	3	2	2	1	8	2	2	1
916	1	1	1	1	2	5	5	0	176	3.0976	85	27.4406	3	4	3	3	5	1	1	2	4	4	1	1	28	2	0	1	1	1	0	0	0	0	0	0	0	0	0	0	0	2	1	2	2	6	2	0	0
917	1	1	2	2	3	1	3	0	175	3.0625	80	26.1224	3	4	4	2	6	3	3	4	3	3	2	2	34	3	0	1	0	0	1	0	0	0	0	2	0	0	0	1	0	1	0	1	1	4	1	1	1
918	2	4	2	1	3	3	3	1	160	2.56	57	22.2656	2	4	4	2	4	2	3	4	4	5	3	2	35	3	0	0	0	0	1	1	0	1	1	2	1	1	1	1	0	1	1	1	1	3	1	2	2
919	1	1	2	1	2	5	5	0	191	3.6481	102	27.9598	3	4	4	4	4	4	4	4	6	6	5	2	45	4	0	2	1	1	2	1	0	3	1	2	0	0	0	1	0	3	2	2	3	9	2	3	3
920	2	1	2	2	3	5	2	0	162	2.6244	50	19.052	2	2	4	2	4	3	3	3	4	4	2	1	31	3	1	2	1	1	2	2	0	0	0	0	1	1	2	1	0	2	1	2	1	7	2	1	1
921	1	3	2	2	2	2	2	1	175	3.0625	62	20.2449	2	4	3	2	5	5	5	5	5	5	2	2	41	3	2	1	1	2	1	0	0	0	1	2	0	0	1	1	0	2	1	2	2	8	2	1	1
922	2	3	1	1	3	5	3	1	165	2.7225	55	20.202	2	4	4	2	2	2	2	4	3	4	2	1	29	3	1	0	1	1	1	2	0	0	1	2	1	0	1	1	0	1	1	1	1	4	1	1	2
923	2	4	1	2	2	2	4	1	163	2.6569	65	24.4646	3	5	5	4	6	5	5	5	5	5	4	2	49	4	0	2	1	1	1	0	0	0	0	0	0	0	0	1	0	3	3	3	1	8	2	3	3
924	2	3	2	2	1	5	2	0	172	2.9584	58	19.6052	2	4	5	5	4	2	4	2	4	4	4	2	38	2	0	1	1	1	1	1	1	1	1	1	1	1	1	1	1	1	0	1	0	5	1	2	2
925	2	1	2	2	3	5	5	1	162	2.6244	52	19.8141	2	2	2	2	5	5	5	5	2	4	5	2	37	4	1	1	2	2	2	3	2	0	1	0	0	0	1	1	0	1	0	1	1	6	2	2	1
926	1	1	1	2	3	1	3	0	184	3.3856	75	22.1526	2	3	4	1	4	1	1	4	5	2	2	1	27	3	0	1	1	1	1	0	0	0	1	1	0	0	0	1	0	2	2	2	1	6	2	1	1
927	2	2	2	1	4	3	4	0	169	2.8561	51	17.8565	1	2	5	2	5	2	2	5	5	5	2	2	35	4	2	1	2	2	1	0	0	0	0	2	0	0	0	1	0	2	1	2	2	8	2	3	3
928	1	2	1	2	2	5	2	0	188	3.5344	70	19.8053	2	1	1	1	1	1	4	4	2	2	2	1	19	3	1	2	1	1	1	0	0	0	0	0	0	0	0	1	0	0	0	0	1	5	1	2	2
929	2	1	1	2	3	5	4	1	168	2.8224	50	17.7154	1	4	4	2	4	2	2	4	3	5	2	1	32	3	0	1	2	1	3	2	1	2	1	3	1	1	1	2	0	3	3	3	2	9	2	3	2
930	1	1	2	2	2	5	2	0	178	3.1684	80	25.2493	3	4	4	5	3	3	2	2	3	3	1	1	30	3	1	2	2	2	0	0	1	1	0	1	0	1	0	1	0	1	1	1	1	7	2	1	1
931	2	4	1	1	3	5	3	0	163	2.6569	117	44.0363	4	3	4	4	2	2	2	3	2	4	3	1	29	4	2	2	3	3	0	0	0	0	2	2	0	0	1	1	1	2	2	2	2	11	2	3	3
932	1	1	1	2	3	5	3	0	185	3.4225	70	20.4529	2	4	4	4	5	4	4	5	4	5	3	2	42	4	0	2	1	1	1	1	0	0	1	0	0	0	0	1	0	2	2	2	1	7	2	2	2
933	2	1	1	2	3	5	2	0	180	3.24	75	23.1481	2	4	4	2	4	2	2	2	5	3	2	1	30	3	0	2	0	0	0	1	0	0	0	2	0	0	0	1	0	2	1	2	1	6	2	1	1
934	2	1	2	2	3	5	4	0	157	2.4649	42	17.0392	1	4	4	4	2	4	2	6	4	4	2	2	36	4	0	1	0	0	0	0	0	0	0	0	0	0	0	0	0	0	0	0	0	1	1	1	1
935	1	3	2	2	4	3	5	0	172	2.9584	65	21.9713	2	2	2	6	2	4	4	5	5	3	2	2	35	4	2	2	3	3	3	0	0	1	0	0	0	0	0	1	0	3	0	2	1	9	2	1	1
936	2	1	2	1	3	3	4	0	160	2.56	48	18.75	2	2	4	2	2	2	2	3	4	4	2	1	27	3	1	3	2	2	2	0	0	2	2	0	0	0	0	1	0	3	2	2	1	9	2	2	2
937	1	3	2	2	2	4	3	0	180	3.24	75	23.1481	2	1	1	2	2	2	2	2	2	2	2	1	18	3	1	0	0	1	0	0	0	0	0	0	0	0	0	0	0	0	0	0	1	2	1	0	0
938	2	4	2	1	1	4	3	0	151	2.2801	64	28.0689	4	1	4	4	4	6	4	4	4	4	4	2	39	3	0	2	1	1	1	1	2	2	1	1	1	1	1	2	1	1	1	1	1	8	2	2	2
939	2	2	1	2	2	2	3	0	166.5	2.77223	50	18.0361	1	4	4	4	6	4	4	4	2	3	2	2	37	4	1	1	2	2	0	0	0	0	0	0	0	0	0	0	0	1	1	1	1	5	1	2	2
940	1	1	1	1	3	5	3	0	183	3.3489	85	25.3815	3	1	2	2	5	1	1	6	1	1	1	1	21	3	0	1	0	0	0	0	0	0	0	0	0	0	0	0	0	0	0	0	1	2	1	2	0
941	2	2	1	1	3	5	3	0	165	2.7225	55	20.202	2	2	2	2	2	2	2	4	4	4	2	1	26	3	2	0	2	2	2	2	2	2	2	2	0	0	0	2	3	2	2	2	2	11	2	2	2
942	1	3	1	1	3	5	3	1	193	3.7249	70	18.7925	2	3	3	2	3	3	3	4	3	3	2	1	29	4	1	0	2	2	0	0	0	0	0	1	0	0	0	1	0	2	1	2	1	6	2	1	2
943	1	3	1	2	3	5	3	0	174	3.0276	71	23.4509	2	3	3	3	3	3	3	3	3	3	3	1	30	3	0	1	1	1	1	1	1	1	1	1	1	1	1	1	1	1	1	1	1	6	2	1	1
944	2	4	2	1	3	5	5	1	163	2.6569	57	21.4536	2	5	5	4	6	6	6	5	4	4	4	2	49	4	1	2	3	2	2	3	0	3	0	0	0	0	0	1	0	3	3	3	2	10	2	2	3
945	1	2	1	2	2	5	3	0	174	3.0276	74	24.4418	3	4	4	1	4	2	2	2	4	4	2	1	29	4	0	2	0	0	0	0	0	0	0	0	0	0	0	0	0	0	0	0	1	3	1	2	2
946	1	3	2	2	3	5	3	0	171	2.9241	75	25.6489	3	3	3	3	4	4	4	4	4	3	2	2	34	3	2	2	3	3	2	1	0	3	0	1	1	0	0	1	0	1	1	1	2	9	2	1	1
947	1	2	1	2	3	5	4	1	185	3.4225	72	21.0373	2	5	5	5	1	1	1	5	4	5	1	2	33	4	0	3	2	1	2	2	2	0	0	2	0	0	2	2	0	3	3	3	3	12	2	4	0
948	2	3	2	2	2	5	3	0	158	2.4964	50	20.0288	2	2	2	5	6	6	6	5	4	5	5	2	46	2	1	1	1	1	1	1	0	0	1	0	0	0	0	1	0	1	1	1	1	5	1	2	2
949	2	2	2	2	3	5	4	1	164	2.6896	74	27.5134	3	5	5	4	5	4	4	5	5	5	4	2	46	4	2	0	2	2	2	1	0	0	0	0	0	0	0	1	0	1	1	1	1	5	1	2	2
950	2	1	1	2	3	5	4	0	156	2.4336	43	17.6693	1	4	2	5	5	2	2	3	4	5	2	2	34	4	0	3	0	0	0	0	0	0	0	0	0	0	0	0	0	1	0	1	1	5	1	0	0
951	2	4	2	2	2	5	4	1	168	2.8224	70	24.8016	3	4	4	3	4	3	3	4	4	4	4	2	37	3	0	1	1	1	1	1	0	0	0	0	0	0	1	1	0	1	1	1	1	5	1	1	2
952	2	3	1	2	2	5	3	1	166	2.7556	66	23.9512	2	4	4	2	4	3	2	5	4	5	2	2	35	3	0	2	1	1	1	0	0	0	0	0	1	0	0	1	0	3	1	2	1	7	2	2	1
953	1	2	2	2	3	1	5	1	180	3.24	70	21.6049	2	6	6	1	1	1	1	6	6	6	6	2	40	3	0	0	0	0	1	0	0	0	0	0	0	0	0	1	0	2	2	2	1	4	1	4	4
954	2	2	2	2	3	5	3	0	165	2.7225	45	16.5289	1	4	4	4	3	3	3	3	3	4	3	2	34	2	0	0	0	0	0	0	0	0	0	0	0	0	1	1	0	2	0	1	1	3	1	2	2
955	1	3	2	2	2	5	3	0	168	2.8224	77	27.2817	3	4	5	4	4	3	3	3	4	5	3	2	38	3	1	2	3	2	3	2	0	1	0	3	0	0	0	1	0	3	3	3	1	9	2	2	2
956	2	1	2	2	3	5	5	0	164	2.6896	65	24.1672	3	3	1	1	6	4	4	4	4	3	1	1	31	4	2	2	0	1	0	0	0	0	0	3	0	0	0	1	0	3	3	3	1	8	2	2	2
957	2	4	2	2	2	5	4	1	164	2.6896	55	20.4491	2	3	3	4	4	3	3	4	4	2	3	1	33	4	0	2	0	0	0	0	0	0	1	1	1	0	0	1	0	3	3	3	1	7	2	3	3
958	2	2	1	2	3	1	5	1	168	2.8224	60	21.2585	2	2	3	2	5	3	3	5	5	5	2	2	35	4	2	1	1	2	0	0	0	0	0	0	0	0	0	0	0	1	0	1	1	5	1	1	1
959	2	1	2	2	2	5	4	0	160	2.56	100	39.0625	4	2	3	4	4	5	5	4	4	5	3	2	39	4	0	1	0	0	0	0	0	0	0	0	0	1	1	1	0	2	1	2	1	5	1	1	1
960	2	1	2	2	2	1	4	1	172	2.9584	56	18.9292	2	4	4	4	4	2	4	4	4	2	2	2	34	3	1	2	0	1	0	0	0	0	0	2	0	0	2	1	0	2	2	2	1	7	2	2	2
961	2	1	1	2	2	5	4	0	171	2.9241	54	18.4672	1	4	4	4	6	2	1	5	4	3	5	2	38	2	2	2	2	2	0	2	0	0	0	0	0	0	0	1	0	1	0	1	2	8	2	0	0
962	2	1	2	2	3	5	3	1	162.5	2.64062	57	21.5858	2	4	2	2	5	4	4	4	4	2	4	2	35	4	0	0	0	0	0	0	0	0	0	0	0	0	0	0	0	2	2	2	0	2	1	1	1
963	2	3	2	2	2	5	4	1	169	2.8561	60	21.0077	2	5	5	5	2	3	2	2	2	5	2	1	33	3	2	2	2	2	2	1	0	0	0	2	2	0	0	1	0	2	2	2	2	9	2	2	2
964	2	1	2	2	3	5	3	0	158	2.4964	46	18.4265	1	2	2	2	4	2	2	4	5	5	2	1	30	3	0	2	1	1	0	0	0	0	0	1	0	0	0	1	0	1	1	1	0	5	1	2	2
965	2	1	1	2	3	5	3	0	163	2.6569	53	19.9481	2	5	5	5	5	5	5	5	5	5	2	2	47	4	0	1	1	1	0	0	0	0	0	0	0	0	0	0	0	0	1	1	0	3	1	2	2
966	1	1	1	2	2	5	2	0	181	3.2761	85	25.9455	3	4	3	3	3	2	2	5	3	4	2	1	31	3	0	2	0	0	0	0	0	0	0	0	0	0	0	0	0	2	0	1	1	4	1	3	2
967	2	1	2	2	3	5	4	0	170	2.89	60	20.7612	2	4	4	3	3	4	4	2	5	4	4	2	37	3	0	2	1	1	1	0	0	0	1	2	0	0	0	1	0	2	2	2	1	7	2	2	2
968	2	4	2	2	3	3	4	0	158	2.4964	50	20.0288	2	4	5	2	6	5	5	5	5	5	2	2	44	2	2	2	3	3	2	0	1	2	0	0	0	0	1	1	0	2	3	2	3	11	2	2	2
969	2	1	2	2	2	5	3	0	168	2.8224	70	24.8016	3	3	3	2	3	2	2	2	2	3	2	1	24	3	1	1	1	1	2	0	0	0	0	0	2	0	0	1	0	0	0	0	1	4	1	1	1
970	2	2	2	2	2	5	5	1	157	2.4649	56	22.719	2	5	5	5	5	4	4	5	4	5	5	2	47	3	1	0	3	2	2	1	0	0	1	2	0	0	0	1	0	2	2	2	2	7	2	2	2
971	2	1	2	2	3	5	4	1	161	2.5921	78	30.0914	4	4	4	2	2	1	1	5	4	5	2	1	30	3	2	2	0	1	2	0	0	0	0	1	0	0	0	1	0	2	2	2	2	8	2	1	2
972	1	1	2	1	2	5	3	0	178	3.1684	80	25.2493	3	2	2	2	2	2	2	2	3	2	2	1	21	3	1	3	3	2	2	0	0	3	0	1	0	0	0	1	0	1	1	1	2	9	2	0	1
973	1	1	1	2	3	2	4	0	175	3.0625	70	22.8571	2	4	4	2	4	2	2	4	4	4	2	2	32	4	1	2	0	1	0	0	0	0	0	0	0	0	0	0	0	1	1	1	1	5	1	1	1
974	1	1	2	2	2	2	4	0	181	3.2761	65	19.8407	2	4	4	2	5	2	2	5	5	5	2	2	36	3	0	2	0	0	0	0	0	0	0	0	0	0	0	0	0	1	0	1	0	3	1	2	2
975	1	3	1	1	3	5	4	0	172	2.9584	62	20.9573	2	4	5	3	4	3	3	4	5	5	3	2	39	4	2	2	2	2	2	2	0	0	2	2	0	0	0	1	3	3	3	3	3	14	2	4	4
976	2	3	1	1	3	5	2	0	168	2.8224	55	19.487	2	2	2	4	2	2	2	2	2	2	2	1	22	3	0	1	0	0	0	0	0	0	1	0	0	0	0	1	0	0	0	0	0	2	1	1	1
977	2	1	2	2	3	5	5	0	173	2.9929	100	33.4124	4	4	6	4	4	3	3	4	4	6	4	2	42	4	1	2	1	1	1	0	0	0	0	1	0	1	0	1	0	2	0	1	1	6	2	2	1
978	1	3	2	2	3	5	3	0	175	3.0625	43	14.0408	1	3	3	3	3	3	3	3	3	3	3	1	30	3	1	1	3	2	2	0	0	3	1	0	0	0	0	1	0	2	2	2	3	9	2	1	1
979	2	2	2	1	3	4	3	1	165	2.7225	70	25.7117	3	4	4	3	4	3	4	3	4	4	2	2	35	4	2	3	3	3	2	0	0	0	0	0	0	0	0	1	0	3	1	2	2	11	2	2	4
980	1	2	2	2	2	5	5	0	174	3.0276	88	29.0659	4	4	4	5	5	2	2	5	2	4	3	2	36	4	2	0	2	2	2	2	0	1	0	1	1	0	0	1	0	3	2	2	2	7	2	4	4
981	1	1	1	2	2	5	2	0	178	3.1684	85	26.8274	3	3	4	4	4	3	3	4	4	3	1	2	33	3	0	1	2	1	0	0	0	1	0	1	1	0	0	1	0	0	0	0	1	4	1	2	3
982	1	3	2	1	2	3	4	0	168	2.8224	48	17.0068	1	2	5	2	3	3	3	1	2	4	2	1	27	3	1	1	0	1	0	0	0	0	0	1	0	0	0	1	0	0	1	1	2	6	2	3	3
983	1	1	1	1	4	5	3	0	175	3.0625	85	27.7551	3	4	4	3	4	3	3	3	4	4	1	2	33	4	0	2	1	1	0	0	0	0	1	0	0	0	0	1	0	1	1	1	1	6	2	4	4
984	2	1	2	2	2	5	3	0	165	2.7225	54	19.8347	2	3	3	2	4	3	3	3	3	3	3	1	30	3	2	2	2	2	3	1	0	0	0	1	2	2	1	2	0	3	2	2	2	10	2	2	2
985	2	2	2	2	3	5	2	0	155	2.4025	39	16.2331	1	4	5	4	4	3	3	4	3	4	3	2	37	4	0	0	1	1	1	0	0	0	0	1	1	1	1	1	0	1	1	1	1	4	1	2	3
986	1	4	2	2	2	5	5	1	178	3.1684	95	29.9836	4	4	4	4	4	4	4	5	4	4	3	2	40	4	1	2	3	2	3	0	2	3	0	2	2	0	2	2	0	3	3	3	3	12	2	3	2
987	1	1	1	2	3	2	4	0	186	3.4596	85	24.5693	3	4	5	2	5	4	5	4	4	2	1	2	36	4	0	2	0	0	0	0	0	0	0	1	0	0	0	1	0	2	0	1	1	5	1	2	2
988	2	1	2	2	3	3	4	0	163	2.6569	47	17.6898	1	2	2	2	3	2	2	2	2	2	2	1	21	3	0	2	1	1	1	1	0	0	0	0	0	0	0	1	0	1	1	1	1	6	2	1	1
989	2	3	1	1	2	5	4	0	160	2.56	50	19.5312	2	2	3	4	3	2	2	2	4	3	2	1	27	3	1	1	0	1	0	0	0	0	1	1	0	0	0	1	0	1	0	1	1	5	1	1	1
990	2	2	2	2	4	5	5	0	158	2.4964	55	22.0317	2	5	5	3	5	4	4	4	3	5	2	2	40	3	2	0	1	2	1	1	0	0	0	0	1	0	0	1	0	1	0	1	1	5	1	1	1
991	1	1	2	1	2	5	3	1	168	2.8224	69	24.4473	3	5	5	5	2	2	2	2	4	2	2	1	31	4	0	2	1	1	1	2	0	1	1	1	0	0	2	1	0	3	2	2	2	8	2	2	2
992	2	1	2	2	3	5	2	0	165.5	2.73902	47	17.1594	1	4	5	4	4	3	4	4	3	5	5	2	41	3	0	2	1	1	2	0	1	0	1	1	0	0	2	1	0	2	2	2	1	7	2	3	3
993	2	2	2	2	3	1	3	1	167	2.7889	128	45.8962	4	3	4	3	3	2	2	3	3	4	1	1	28	4	1	2	2	2	0	1	0	0	0	1	0	0	0	1	0	1	1	1	2	8	2	2	2
994	1	2	1	2	2	5	3	0	182	3.3124	90	27.1706	3	5	5	5	5	3	3	5	5	5	2	2	43	3	0	1	1	1	2	1	1	1	1	1	1	1	1	2	1	1	1	1	1	7	2	2	2
995	1	1	1	2	3	5	1	1	180	3.24	65	20.0617	2	1	1	1	6	1	1	1	1	1	1	1	15	4	2	3	3	3	3	3	3	3	3	3	3	3	3	3	3	3	3	3	3	18	2	0	0
996	2	1	1	1	2	5	3	0	175	3.0625	97	31.6735	4	2	3	1	5	4	5	5	5	2	3	2	35	3	1	2	2	2	1	2	0	0	1	1	1	1	1	1	0	2	1	2	1	8	2	2	2
997	2	3	2	2	2	5	4	1	158	2.4964	42	16.8242	1	4	4	4	4	4	4	4	6	6	4	2	44	4	2	1	3	3	3	0	0	0	0	1	0	0	0	1	0	3	2	2	2	9	2	2	2
998	2	3	1	2	3	5	3	0	168	2.8224	60	21.2585	2	3	4	5	5	4	4	5	4	4	3	2	41	3	2	0	2	2	2	0	0	0	0	0	0	0	0	1	0	0	0	0	1	4	1	1	1
999	1	1	2	2	2	1	5	1	175	3.0625	60	19.5918	2	4	4	4	4	4	4	4	4	4	2	2	38	3	1	1	1	1	0	0	0	2	0	0	0	0	0	1	0	2	2	2	1	6	2	3	2
1000	1	2	1	2	3	5	4	0	168	2.8224	52	18.424	1	2	4	2	4	3	2	5	5	4	3	2	34	4	0	1	1	1	1	0	0	0	0	1	0	0	0	1	0	0	0	0	1	4	1	1	1
1001	2	2	2	1	2	5	4	0	159	2.5281	47.8	18.9075	2	3	4	2	3	2	2	2	3	2	2	1	25	3	1	1	1	1	1	0	0	1	0	0	0	0	0	1	0	1	0	1	1	5	1	1	1
1002	2	2	2	2	2	5	2	1	172	2.9584	65	21.9713	2	6	6	2	4	4	4	5	3	4	4	2	42	4	2	2	2	2	1	0	0	0	0	3	0	0	0	1	0	2	0	1	3	9	2	2	2
1003	2	3	1	1	3	5	4	0	172	2.9584	160	54.0833	4	4	4	3	4	4	4	4	3	4	4	2	38	4	0	0	0	0	0	0	0	0	1	1	0	0	0	1	0	2	1	2	0	3	1	2	3
1004	2	1	1	2	2	5	4	0	164	2.6896	58	21.5645	2	4	3	3	3	3	2	3	4	4	3	1	32	3	1	1	1	1	1	1	1	1	0	1	1	1	1	1	0	1	1	1	1	5	1	2	2
1005	1	1	2	1	3	1	3	0	166	2.7556	50	18.1449	1	4	4	4	4	4	4	4	4	4	4	2	40	3	0	0	0	0	0	0	0	0	0	0	0	0	0	0	0	0	0	0	0	0	1	1	1
1006	1	1	1	2	3	5	2	0	170	2.89	68	23.5294	2	3	3	3	3	3	3	3	3	3	3	1	30	3	0	1	0	0	0	0	0	3	0	0	0	0	0	1	0	3	3	3	2	7	2	1	1
1007	2	1	2	2	3	1	3	0	162	2.6244	54	20.5761	2	3	2	2	4	2	2	2	2	2	2	1	23	4	1	1	2	2	2	1	0	0	0	0	2	0	0	1	0	1	0	1	2	7	2	2	2
1008	2	1	2	1	4	5	3	0	158	2.4964	44	17.6254	1	2	4	1	2	1	1	2	4	3	1	1	21	3	1	0	1	1	1	0	0	0	0	0	1	0	0	1	0	1	1	1	0	3	1	0	0
1009	1	2	2	2	3	1	3	0	178	3.1684	80	25.2493	3	4	4	4	4	4	4	4	4	4	3	2	39	2	1	0	0	1	0	0	0	0	0	0	0	0	0	0	0	0	0	0	1	2	1	2	2
1010	2	1	2	2	2	5	4	0	164	2.6896	55	20.4491	2	5	5	2	2	4	4	2	5	3	4	2	36	3	0	1	0	0	0	1	0	0	0	0	0	0	0	1	0	0	0	0	0	2	1	1	1
1011	2	3	1	1	4	5	3	0	165	2.7225	65	23.8751	2	4	4	2	6	2	2	4	4	2	2	1	32	4	1	2	1	1	0	0	0	0	0	0	0	0	0	0	0	1	0	1	1	5	1	1	1
1012	2	3	1	2	2	5	4	1	163	2.6569	60	22.5827	2	4	4	4	4	3	3	4	5	5	5	2	41	3	2	2	1	2	1	1	1	1	1	2	0	1	1	1	0	1	1	1	1	7	2	2	2
1013	2	1	1	2	4	2	4	0	155	2.4025	50	20.8117	2	3	3	1	3	1	1	1	4	2	1	1	20	3	0	2	0	0	0	0	0	0	0	0	0	0	1	1	0	0	0	0	0	3	1	0	0
1014	2	2	1	1	3	5	3	0	166	2.7556	52	18.8707	2	3	4	3	4	3	3	3	3	4	3	1	33	4	1	2	2	2	2	1	1	0	0	0	2	0	0	1	0	0	2	1	2	8	2	3	2
1015	1	1	2	1	2	4	3	0	166	2.7556	58	21.048	2	2	3	4	2	2	2	2	4	4	3	1	28	3	0	1	0	0	0	1	0	0	0	1	0	0	1	1	0	2	1	2	1	5	1	2	2
1016	2	1	1	1	3	5	4	0	163.5	2.67322	51	19.0781	2	2	2	2	5	4	4	2	4	4	2	1	31	4	0	3	0	0	0	0	0	0	0	0	1	0	0	1	0	3	1	2	2	8	2	2	2
1017	1	1	1	1	2	5	4	0	174	3.0276	54	17.8359	1	4	1	3	6	6	6	4	6	4	4	2	44	4	1	2	2	2	0	0	0	0	0	0	0	0	0	0	0	0	0	0	1	5	1	1	1
1018	2	1	2	2	2	5	4	0	168	2.8224	75	26.5731	3	4	4	4	4	4	4	4	4	4	4	2	40	3	0	2	1	1	1	0	0	0	0	2	0	0	0	1	0	3	2	2	1	7	2	2	2
1019	2	3	2	2	1	5	4	0	162	2.6244	50	19.052	2	4	2	4	3	1	4	3	6	4	1	1	32	3	2	2	3	3	3	2	0	0	1	1	0	1	0	1	0	2	2	2	3	11	2	1	2
1020	1	1	1	1	4	5	1	0	175	3.0625	65	21.2245	2	3	4	3	3	3	3	3	3	3	3	1	31	3	1	1	1	1	0	0	0	0	0	0	0	0	0	0	0	0	0	0	0	2	1	2	2
1021	2	1	2	1	3	2	3	0	162	2.6244	47	17.9089	1	4	4	2	5	5	5	4	4	4	1	2	38	4	1	2	2	2	2	1	0	0	0	1	0	0	0	1	0	0	0	0	2	7	2	3	2
1022	2	1	2	2	2	5	2	0	162	2.6244	52	19.8141	2	1	1	4	1	1	1	1	1	1	1	1	13	3	0	1	0	0	0	0	0	0	0	0	0	0	0	0	0	0	0	0	0	1	1	0	0
1023	2	1	1	1	4	3	3	0	160	2.56	62	24.2188	3	2	2	2	4	2	2	5	5	3	2	1	29	4	0	2	0	0	0	0	0	0	0	0	0	0	0	0	0	3	2	2	1	5	1	1	1
1024	1	2	1	1	3	5	5	1	173	2.9929	89	29.737	4	6	6	6	6	5	6	6	6	6	6	2	59	4	1	2	2	2	1	1	2	1	2	2	2	0	0	2	0	3	3	3	2	11	2	3	3
1025	2	1	2	2	4	1	3	0	165	2.7225	108	39.6694	4	2	2	2	2	2	2	2	2	2	2	1	20	2	0	0	0	0	0	0	0	0	0	0	0	0	0	0	0	3	2	2	0	2	1	1	1
1026	2	1	1	1	3	5	4	0	160	2.56	63	24.6094	3	3	3	2	3	3	3	3	3	3	3	1	29	4	0	2	0	0	0	0	0	0	0	0	0	0	0	0	0	1	0	1	1	4	1	2	2
1027	2	1	2	1	3	5	4	1	167	2.7889	56	20.0796	2	4	4	4	6	6	6	6	6	6	3	2	51	4	0	3	0	0	0	0	0	0	0	2	0	0	1	1	0	3	3	3	0	7	2	2	2
1028	2	4	1	1	2	5	5	1	160	2.56	57	22.2656	2	5	4	4	4	2	3	2	2	4	6	2	36	4	1	0	1	1	0	1	0	0	0	1	0	0	0	1	0	2	1	2	0	4	1	3	2
1029	2	1	2	2	2	5	2	0	165	2.7225	60	22.0386	2	3	4	4	4	4	4	1	4	4	1	1	33	3	0	2	1	1	0	0	0	0	1	1	0	0	0	1	0	1	1	1	0	5	1	2	2
1030	2	1	1	2	3	5	4	0	160	2.56	60	23.4375	2	1	1	2	3	3	3	4	3	3	1	1	24	3	0	1	0	0	0	0	0	0	0	0	0	0	1	1	0	1	0	1	0	3	1	1	0
1031	1	1	2	1	3	5	4	0	177	3.1329	84	26.8122	3	2	3	2	2	2	2	2	4	4	3	1	26	3	0	1	0	0	1	2	0	0	0	0	1	0	0	1	0	2	0	1	1	4	1	2	2
1032	1	1	1	2	2	5	4	0	178	3.1684	86	27.143	3	4	4	3	4	4	4	2	2	4	1	2	32	3	0	1	1	1	1	0	0	0	0	1	2	0	0	1	0	2	2	2	1	6	2	1	1
1033	2	1	1	2	2	5	4	0	171	2.9241	60	20.5191	2	4	4	2	3	4	4	4	4	4	2	2	35	4	1	1	2	2	2	0	0	0	1	0	2	1	0	1	0	1	1	1	1	6	2	1	1
1034	2	2	2	2	2	5	2	0	153	2.3409	60	25.6312	3	2	4	5	2	2	2	2	2	2	2	1	25	3	0	0	1	1	0	0	0	0	0	0	0	0	1	1	0	0	0	0	1	3	1	1	1
1035	1	1	2	2	2	5	5	0	170	2.89	62	21.4533	2	2	2	2	4	4	4	4	6	6	1	2	35	3	0	2	0	0	0	0	0	0	0	0	0	0	0	0	0	1	0	1	0	3	1	3	3
1036	2	3	2	2	3	5	3	0	163	2.6569	51	19.1953	2	3	3	3	3	3	3	3	3	3	3	1	30	4	2	1	1	2	0	0	0	0	0	0	0	0	0	0	0	0	0	0	1	4	1	2	2
1037	1	1	1	2	3	5	3	0	183	3.3489	72	21.4996	2	2	3	2	4	2	2	3	3	4	2	1	27	4	1	2	0	1	1	0	0	0	0	0	0	0	0	1	0	2	1	2	1	7	2	2	2
1038	2	1	1	2	2	5	3	0	166	2.7556	56	20.3223	2	4	5	2	5	4	4	3	4	4	4	2	39	3	1	1	2	2	2	1	1	1	0	3	2	1	1	2	2	3	3	3	1	11	2	3	3
1039	2	2	2	2	2	5	2	0	168	2.8224	65	23.03	2	1	1	1	1	1	1	1	1	1	1	1	10	2	0	0	1	1	1	0	0	0	0	0	1	1	0	1	0	1	1	1	0	3	1	2	1
1040	2	1	1	2	3	5	4	0	160	2.56	55	21.4844	2	2	4	2	5	2	5	5	6	4	2	2	37	3	0	0	0	0	0	2	0	0	0	1	0	0	0	1	0	0	0	0	0	1	1	2	2
1041	2	1	1	1	2	3	3	0	160	2.56	44	17.1875	1	3	4	2	3	3	3	5	6	4	4	2	37	3	2	2	2	2	1	0	0	0	0	0	0	0	0	1	0	0	1	1	1	7	2	3	2
1042	1	1	2	2	2	5	3	0	170	2.89	90	31.1419	4	4	4	2	4	4	4	4	2	4	2	2	34	3	1	1	2	2	1	0	2	0	0	1	0	0	0	1	0	2	1	2	1	7	2	2	2
1043	2	4	2	2	3	5	2	0	171	2.9241	56	19.1512	2	5	4	5	4	4	4	5	2	4	3	2	40	4	0	1	1	1	2	0	0	2	0	0	1	0	0	1	0	2	2	2	1	6	2	2	2
1044	2	4	1	1	3	5	4	0	170	2.89	60	20.7612	2	2	3	4	1	1	1	2	4	4	1	1	23	4	1	0	2	2	1	0	0	0	0	1	2	0	1	1	1	1	1	1	2	7	2	2	2
1045	2	1	2	2	3	5	4	1	161	2.5921	60	23.1473	2	4	5	2	4	4	4	3	5	5	2	2	38	3	0	1	0	0	0	0	0	0	0	0	0	0	0	0	0	1	0	1	0	2	1	1	2
1046	2	4	2	1	3	5	5	1	166	2.7556	55	19.9594	2	2	5	1	4	4	4	6	4	6	6	2	42	4	1	0	2	2	1	0	0	0	2	1	0	0	0	1	0	2	0	1	1	5	1	0	0
1047	1	1	2	2	2	1	2	0	180	3.24	75	23.1481	2	4	3	1	4	3	3	5	3	5	3	2	34	2	1	2	1	1	2	0	0	3	1	1	1	0	0	1	0	3	3	3	2	9	2	4	3
1048	1	1	1	2	3	5	1	0	183	3.3489	75	22.3954	2	2	2	2	2	2	2	2	2	2	2	1	20	1	0	0	0	0	0	0	0	0	0	0	0	0	0	0	0	0	0	0	0	0	1	0	0
1049	2	1	2	2	2	3	3	0	163	2.6569	70	26.3465	3	3	4	2	2	2	3	5	6	4	2	1	33	3	0	2	1	1	1	0	0	0	0	0	0	1	2	1	0	3	3	3	1	8	2	3	3
1050	2	1	2	2	3	5	4	0	167	2.7889	57	20.4382	2	4	4	4	4	4	4	4	4	4	3	2	39	3	1	2	1	1	1	1	0	0	0	0	0	0	0	1	0	2	1	2	1	7	2	2	2
1051	2	1	1	1	3	5	4	0	167	2.7889	80	28.6851	4	3	3	4	2	3	3	2	3	2	2	1	27	3	1	2	1	1	1	0	1	0	1	1	0	0	0	1	0	1	1	1	1	6	2	1	1
1052	1	1	1	1	4	5	3	0	178	3.1684	65	20.5151	2	3	4	2	2	2	2	2	4	4	2	1	27	3	1	0	1	1	0	0	0	1	0	2	0	0	0	1	0	1	0	1	1	4	1	2	2
1053	2	1	1	1	3	5	2	0	163	2.6569	53	19.9481	2	2	4	2	5	4	4	2	2	2	2	1	29	3	0	2	1	1	1	0	0	1	0	0	0	0	0	1	0	0	0	0	1	5	1	0	0
1054	1	2	2	1	3	5	5	0	178	3.1684	68	21.4619	2	2	4	4	4	4	4	5	3	4	4	2	38	3	1	1	2	2	0	0	0	0	0	2	0	0	1	1	0	2	2	2	1	7	2	2	3
1055	1	2	2	1	3	5	4	0	178	3.1684	65	20.5151	2	2	3	2	6	4	4	5	5	4	3	2	38	3	0	0	1	1	0	1	0	0	1	0	0	0	1	1	0	1	1	1	0	3	1	1	1
1056	2	4	1	1	4	5	3	0	168	2.8224	52	18.424	1	3	4	4	4	4	4	4	5	5	4	2	41	4	0	2	2	1	2	1	1	1	1	1	1	1	1	2	0	3	2	2	1	8	2	3	2
1057	2	1	1	1	3	5	4	0	160	2.56	60	23.4375	2	4	4	4	6	6	6	2	6	3	1	2	42	3	0	2	0	0	0	1	0	0	0	0	0	0	0	1	0	0	0	0	0	3	1	0	3
1058	1	2	2	2	2	1	3	1	185	3.4225	70	20.4529	2	4	4	2	5	3	4	4	5	4	3	2	38	4	0	1	0	0	0	1	0	0	1	2	0	0	1	1	0	2	1	2	1	5	1	2	2
1059	1	2	1	2	2	1	3	0	170	2.89	65	22.4913	2	4	4	4	4	4	4	4	4	4	4	2	40	2	1	0	2	2	3	2	1	2	2	2	2	2	2	2	0	0	0	0	0	4	1	3	3
1060	2	2	1	1	4	5	4	0	160	2.56	51	19.9219	2	1	3	1	4	1	3	3	4	4	1	1	25	3	1	0	1	1	1	0	0	0	1	0	1	0	1	1	0	2	1	2	1	5	1	1	2
1061	2	3	2	2	2	5	3	0	162	2.6244	45	17.1468	1	1	1	1	6	3	3	3	4	2	1	1	25	3	1	1	2	2	0	2	0	0	0	3	0	0	1	1	0	2	0	1	1	6	2	2	3
1062	1	1	2	2	3	5	4	1	172	2.9584	80	27.0416	3	4	4	4	4	3	3	4	4	4	3	2	37	3	1	0	2	2	2	2	1	2	1	2	2	1	1	2	1	2	2	2	2	9	2	3	2
1063	1	2	1	1	3	5	4	1	172	2.9584	60	20.2812	2	4	4	2	5	4	4	4	3	4	4	2	38	4	0	1	0	0	0	0	0	0	0	0	0	0	0	0	0	3	2	2	0	3	1	3	3
1064	1	1	1	2	2	5	3	0	166.6	2.77556	66.6	23.9952	2	4	4	4	4	4	4	4	4	4	2	2	38	3	1	1	1	1	0	0	0	0	1	3	0	2	0	1	0	2	2	2	2	7	2	2	3
1065	2	1	2	2	2	2	4	1	164	2.6896	50	18.5901	2	4	3	5	6	6	6	5	5	5	4	2	49	4	0	2	1	1	0	0	0	0	0	2	1	0	1	1	0	3	3	3	1	8	2	2	2
1066	2	1	1	1	3	3	3	0	161	2.5921	75	28.9341	4	3	3	3	4	3	3	3	4	4	3	1	33	4	0	2	1	1	1	0	0	0	0	1	0	0	0	1	0	0	0	0	0	4	1	0	0
1067	1	3	2	2	2	5	5	1	175	3.0625	70	22.8571	2	2	4	2	2	2	2	2	2	5	2	1	25	3	1	0	1	1	0	0	0	0	0	0	0	0	2	1	0	3	2	2	2	6	2	3	3
1068	2	3	1	2	3	5	4	1	160	2.56	45	17.5781	1	3	4	3	3	4	3	4	3	5	4	2	36	4	0	1	1	1	1	1	0	0	0	1	0	0	1	1	0	2	0	1	1	5	1	3	2
1069	2	4	1	1	3	5	2	1	160	2.56	42	16.4062	1	2	1	3	5	3	3	5	3	5	3	1	33	3	0	1	1	1	1	0	0	0	0	1	1	0	0	1	0	2	2	2	1	6	2	2	2
1070	1	1	1	1	3	5	4	0	180	3.24	85	26.2346	3	2	2	2	2	2	2	2	2	4	2	1	22	4	0	0	2	1	0	0	0	0	0	0	0	0	0	0	0	2	2	2	2	5	1	0	0
1071	1	4	1	2	2	5	3	0	175	3.0625	70	22.8571	2	2	2	3	2	2	2	2	2	2	2	1	21	4	0	2	1	1	1	0	0	0	0	0	0	0	0	1	0	0	0	0	1	5	1	1	1
1072	1	1	2	2	2	5	3	0	175	3.0625	75	24.4898	3	2	3	2	5	5	5	4	3	5	2	2	36	4	0	1	2	1	2	0	1	0	2	0	1	0	0	1	0	2	2	2	1	6	2	3	3
1073	2	1	2	2	2	5	4	0	166	2.7556	57	20.6852	2	3	4	4	3	3	3	5	5	5	1	2	36	3	0	2	1	1	1	0	1	1	1	0	0	0	0	1	0	0	0	0	1	5	1	1	1
1074	2	3	2	2	2	5	3	0	165	2.7225	58	21.3039	2	3	3	3	6	4	4	4	4	4	4	2	39	2	1	1	0	1	0	3	0	0	0	0	0	0	2	1	0	1	2	2	2	7	2	3	3
1075	2	2	2	1	3	3	3	0	166	2.7556	135	48.9911	4	2	2	4	4	2	2	4	4	2	2	1	28	3	2	1	2	2	1	0	2	2	0	2	2	0	0	1	0	2	1	2	2	8	2	1	1
1076	2	1	2	2	3	5	3	0	163	2.6569	55	20.7008	2	3	3	3	4	4	4	4	4	3	3	2	35	3	2	2	3	3	0	0	0	0	0	0	2	0	0	1	0	1	1	1	2	9	2	2	2
1077	1	2	2	2	3	5	4	0	170	2.89	74	25.6055	3	2	2	2	2	2	2	2	4	4	2	1	24	4	1	1	2	2	1	0	0	1	0	0	0	0	0	1	0	1	0	1	1	6	2	2	2
1078	2	1	2	2	2	2	5	1	155	2.4025	48	19.9792	2	4	4	4	5	3	3	5	4	4	2	2	38	3	0	2	2	1	1	0	1	0	0	1	1	0	2	1	0	3	2	2	2	8	2	3	3
1079	2	1	1	1	3	5	5	1	160	2.56	63	24.6094	3	4	5	5	5	4	4	5	5	5	5	2	47	4	0	2	0	0	0	0	0	0	0	0	0	0	0	0	0	3	2	2	2	6	2	1	2
1080	2	1	1	2	2	3	3	0	170	2.89	70	24.2215	3	4	4	2	4	2	2	3	2	4	2	1	29	2	0	2	1	1	3	0	1	0	1	1	2	0	0	1	0	3	3	3	1	8	2	3	3
1081	2	1	2	2	3	5	3	0	168	2.8224	90	31.8878	4	2	4	2	4	3	2	3	2	2	1	1	25	3	1	1	2	2	3	2	0	0	0	0	0	0	0	1	0	2	0	1	2	7	2	4	3
1082	1	1	2	2	3	5	3	0	177	3.1329	58	18.5132	2	2	2	3	4	4	4	5	5	4	3	2	36	3	0	2	2	1	2	1	0	3	1	0	0	0	0	1	0	1	0	1	1	6	2	1	1
1083	2	4	1	1	3	5	4	0	166	2.7556	60	21.7738	2	4	4	6	6	3	3	5	3	4	3	2	41	4	0	2	0	0	2	0	0	0	0	0	2	0	0	1	0	2	0	1	1	5	1	1	1
1084	1	2	1	1	3	5	3	1	180	3.24	68	20.9877	2	6	6	4	3	2	2	4	5	5	4	2	41	4	0	1	0	0	1	0	0	0	0	0	1	0	0	1	0	2	1	2	0	4	1	1	0
1085	2	3	2	2	2	5	3	0	160	2.56	55	21.4844	2	4	4	5	3	4	4	4	4	5	4	2	41	3	1	0	1	1	1	1	1	1	2	1	2	1	1	2	0	1	1	1	1	5	1	3	3
1086	1	2	1	1	4	3	4	0	181	3.2761	74	22.5878	2	2	2	2	2	2	2	2	2	2	2	1	20	2	0	0	0	0	0	0	0	0	0	0	0	0	0	0	0	0	0	0	0	0	1	1	1
1087	1	4	2	1	2	5	3	0	180	3.24	70	21.6049	2	2	2	2	2	2	2	2	2	2	2	1	20	4	2	2	3	3	1	2	0	0	3	0	0	0	1	1	0	2	2	2	2	10	2	3	3
1088	1	1	1	2	3	1	3	0	181	3.2761	73	22.2826	2	4	4	2	3	3	3	3	5	3	2	2	32	3	0	1	1	1	0	0	0	0	0	0	0	0	0	0	0	0	0	0	1	3	1	1	1
1089	2	1	2	2	2	1	3	0	160	2.56	50	19.5312	2	2	2	2	5	2	2	5	5	2	2	1	29	2	1	1	0	1	0	0	1	2	3	1	2	2	1	2	1	1	1	1	2	8	2	1	1
1090	2	4	1	2	3	5	3	1	172	2.9584	60	20.2812	2	4	4	5	6	4	6	5	6	4	3	2	47	4	1	2	2	2	1	0	1	0	1	2	0	0	0	1	0	3	2	2	1	8	2	1	2
1091	1	1	1	1	4	5	2	0	177	3.1329	80	25.5354	3	1	1	1	2	2	1	1	2	3	2	1	16	3	0	1	0	0	0	1	0	0	0	0	0	0	0	1	0	1	0	1	0	3	1	0	0
1092	1	4	1	1	3	5	4	0	175	3.0625	75	24.4898	3	3	5	5	5	5	5	5	5	5	3	2	46	3	1	1	2	2	3	2	1	3	0	0	2	0	0	2	0	2	2	2	2	9	2	3	3
1093	2	2	2	1	2	5	5	1	157	2.4649	64	25.9645	3	5	4	5	5	5	5	5	5	6	4	2	49	4	1	1	2	2	1	1	1	1	1	2	1	1	1	2	0	3	2	2	2	9	2	2	2
1094	2	3	2	2	3	5	4	0	168	2.8224	50	17.7154	1	1	3	1	5	5	5	5	3	3	1	1	32	3	1	1	0	1	0	0	0	0	0	0	0	0	0	0	0	0	0	0	1	3	1	0	0
1095	1	3	2	2	4	5	2	0	173	2.9929	67	22.3863	2	3	3	3	2	1	1	4	1	2	2	1	22	3	0	2	3	2	3	0	0	1	0	0	0	0	0	1	0	1	1	1	2	8	2	2	1
1096	1	1	2	1	4	5	3	0	183	3.3489	62	18.5135	2	1	1	1	1	1	1	1	1	1	1	1	10	4	2	3	3	3	3	0	0	2	0	3	0	0	2	2	0	3	3	3	3	14	2	3	4
1097	2	1	1	2	4	5	3	0	182	3.3124	104	31.3972	4	4	4	1	4	2	2	4	3	3	2	1	29	3	0	2	1	1	0	0	0	1	1	0	1	0	2	1	2	1	1	1	2	9	2	2	1
1098	2	3	1	1	3	5	4	1	166.5	2.77223	57	20.5611	2	6	6	6	4	4	4	5	3	6	6	2	50	3	1	1	2	2	2	1	3	1	0	3	1	0	0	2	0	3	3	3	2	10	2	3	3
1099	2	3	2	2	2	5	3	0	165	2.7225	108	39.6694	4	2	4	2	5	2	2	4	4	2	2	1	29	3	0	1	1	1	0	1	0	0	1	0	0	0	0	1	0	2	0	1	1	5	1	1	1
1100	2	3	2	2	2	3	3	1	161	2.5921	60	23.1473	2	6	4	4	4	6	6	6	2	2	2	2	42	3	1	1	2	2	2	0	2	2	2	3	2	2	2	2	1	1	1	1	1	8	2	3	3
1101	1	1	1	1	4	5	5	0	180	3.24	75	23.1481	2	4	6	2	6	6	6	4	5	5	2	2	46	4	2	2	3	3	2	3	0	1	2	1	1	1	0	2	1	2	3	2	2	12	2	4	3
1102	2	4	2	2	2	5	2	0	161	2.5921	57	21.9899	2	2	2	4	2	2	2	4	5	3	2	1	28	4	0	2	0	0	0	0	0	0	0	0	0	0	0	0	0	0	0	0	1	3	1	2	2
1103	2	1	1	2	3	5	4	0	170	2.89	65	22.4913	2	3	3	3	4	4	4	4	4	3	1	1	33	3	1	2	1	1	3	0	0	2	0	1	0	0	0	1	0	1	1	1	2	7	2	3	3
1104	2	1	1	2	2	5	4	0	157	2.4649	52	21.0962	2	4	4	4	3	3	3	3	4	4	4	2	36	3	0	1	1	1	1	0	2	1	0	2	0	0	0	1	0	2	1	2	1	6	2	2	2
1105	1	1	1	2	3	3	5	0	181	3.2761	55	16.7883	1	1	1	6	6	4	4	4	6	4	3	2	39	3	0	1	0	0	0	0	0	0	0	2	0	0	0	1	0	0	0	0	0	2	1	0	2
1106	2	1	1	1	3	5	3	0	175	3.0625	60	19.5918	2	4	3	3	5	3	3	4	3	4	3	2	35	3	1	1	0	1	0	1	0	0	0	0	0	0	2	1	0	1	2	2	0	5	1	2	2
1107	2	4	2	2	2	5	5	0	157	2.4649	55	22.3133	2	6	5	2	5	4	5	3	5	5	5	2	45	4	0	1	2	1	3	1	3	2	2	0	3	0	2	2	0	3	3	3	3	10	2	4	4
1108	2	1	1	1	4	5	4	1	168	2.8224	63	22.3214	2	5	5	3	2	1	1	3	2	5	5	1	32	3	1	1	2	2	1	1	0	0	0	1	0	1	0	1	0	3	1	2	1	7	2	1	1
1109	2	1	1	1	3	3	4	0	172	2.9584	69	23.3234	2	2	2	4	4	3	2	3	4	3	2	1	29	3	1	1	1	1	1	0	0	0	0	0	0	0	1	1	0	1	0	1	1	5	1	2	2
1110	2	1	1	1	2	5	3	0	162	2.6244	66	25.1486	3	2	4	1	2	2	2	1	4	4	1	1	23	3	0	0	0	0	0	0	0	0	0	0	0	0	0	0	0	0	0	0	0	0	1	0	0
1111	2	4	2	2	2	5	5	0	168	2.8224	56	19.8413	2	3	3	1	5	2	1	2	6	6	3	1	32	4	2	0	0	1	1	1	0	0	0	0	2	0	0	1	0	0	0	0	0	2	1	1	1
1112	1	1	1	2	3	5	3	0	174	3.0276	58	19.1571	2	1	3	3	1	1	1	3	5	5	2	1	25	3	0	2	3	2	0	0	0	0	3	3	0	0	3	1	0	3	2	2	2	9	2	2	2
1113	2	2	2	2	3	3	3	1	156	2.4336	58	23.833	2	4	4	4	3	4	4	3	5	4	3	2	38	4	1	0	2	2	2	1	1	1	1	2	1	2	1	2	2	2	1	2	2	10	2	3	2
1114	1	2	2	1	3	5	3	0	160	2.56	65	25.3906	3	4	2	2	2	2	4	3	4	4	2	1	29	3	0	1	1	1	1	1	1	0	0	2	0	0	0	1	0	0	0	0	1	4	1	1	1
1115	1	1	2	2	3	5	5	1	175	3.0625	50	16.3265	1	6	6	2	6	6	6	6	6	6	6	2	56	4	0	0	2	1	0	0	0	0	0	0	0	0	0	0	0	2	2	2	2	5	1	3	3
1116	2	3	1	1	3	5	4	0	166	2.7556	54	19.5965	2	2	2	2	4	2	2	2	2	2	2	1	22	3	1	1	1	1	0	0	0	0	0	0	0	0	0	0	0	2	0	1	1	4	1	1	3
1117	2	3	1	1	3	5	3	1	166	2.7556	55	19.9594	2	4	4	4	4	2	2	2	4	4	2	1	32	3	2	1	2	2	0	0	0	0	1	1	1	0	0	1	0	2	0	1	1	6	2	0	1
1118	1	4	2	2	3	5	4	1	170	2.89	140	48.4429	4	6	6	4	6	5	4	5	5	5	4	2	50	3	2	1	2	2	3	2	1	1	0	0	0	1	2	2	0	2	3	2	2	9	2	4	4
1119	1	1	1	1	2	4	2	0	180	3.24	110	33.9506	4	2	4	1	5	2	2	2	3	4	1	1	26	3	0	1	2	1	1	0	0	0	0	1	0	0	1	1	0	3	3	3	1	7	2	1	3
1120	2	4	2	2	3	5	3	1	168	2.8224	50	17.7154	1	2	4	6	5	2	1	5	1	5	2	1	33	3	0	0	0	0	0	0	0	0	0	0	0	0	0	0	0	0	0	0	0	0	1	3	3
1121	2	1	1	1	2	5	3	0	165	2.7225	60	22.0386	2	3	2	2	1	4	3	1	3	3	3	1	25	4	0	3	2	1	2	2	0	0	0	2	2	0	0	1	0	3	3	3	2	10	2	2	2
1122	1	1	1	1	2	5	2	0	173	2.9929	71	23.7228	2	5	5	3	3	3	3	3	3	3	3	2	34	4	0	2	0	0	0	0	0	0	0	0	0	0	0	0	0	0	0	0	0	2	1	0	0
1123	2	1	1	2	2	5	4	0	153	2.3409	60	25.6312	3	6	6	4	4	2	3	4	4	5	2	2	40	3	0	2	0	0	0	0	0	0	0	0	0	0	0	0	0	1	0	1	1	4	1	2	2
1124	1	4	1	2	3	5	3	0	181	3.2761	90	27.4717	3	2	4	4	6	3	4	4	3	1	3	2	34	3	0	1	0	0	3	0	0	0	0	2	0	0	0	1	0	3	0	2	1	5	1	1	2
1125	2	1	2	1	3	5	5	0	165	2.7225	62	22.7732	2	4	3	3	4	3	3	4	4	4	4	2	36	3	0	1	1	1	0	0	0	0	0	2	0	0	0	1	0	0	0	0	1	4	1	3	3
1126	1	1	1	1	3	1	4	0	185	3.4225	61	17.8232	1	1	3	4	4	3	3	4	4	3	1	1	30	4	0	1	0	0	0	0	0	0	0	0	0	0	1	1	0	0	0	0	0	2	1	0	0
1127	2	1	2	1	3	5	3	0	169	2.8561	56	19.6072	2	4	4	2	4	3	3	3	4	3	3	1	33	3	0	1	0	0	0	0	0	0	0	0	0	0	0	0	0	0	0	0	0	1	1	0	0
1128	2	2	1	2	2	5	5	1	168	2.8224	58	20.5499	2	4	6	4	5	5	5	5	5	5	5	2	49	4	1	2	1	1	0	2	0	0	0	1	1	0	0	1	0	3	2	2	2	8	2	1	3
1129	1	2	2	2	3	5	3	1	190	3.61	84	23.2687	2	4	4	4	4	2	2	2	4	4	1	1	31	4	0	0	1	1	1	1	1	1	1	1	1	1	0	1	0	2	0	1	0	3	1	0	0
1130	1	4	2	1	2	5	3	0	192	3.6864	85	23.0577	2	3	3	3	3	1	1	3	3	1	1	1	22	4	0	1	2	1	0	0	0	0	0	0	0	0	0	0	0	0	0	0	1	3	1	0	0
1131	2	3	2	1	3	5	3	0	162	2.6244	45	17.1468	1	3	4	3	4	4	4	4	3	4	2	2	35	2	0	1	1	1	1	0	0	0	0	1	0	0	1	1	0	1	1	1	1	5	1	2	3
1132	2	1	1	2	3	5	2	0	167	2.7889	58	20.7967	2	4	4	3	2	4	4	4	4	4	3	2	36	3	2	1	1	2	1	0	0	0	0	0	0	0	0	1	0	0	0	0	1	5	1	3	2
1133	2	1	1	2	2	5	2	0	163	2.6569	53	19.9481	2	1	1	1	1	1	1	1	1	1	1	1	10	2	0	2	1	1	1	0	0	0	0	0	0	0	0	1	0	0	0	0	0	4	1	0	0
1134	2	1	2	1	3	5	4	0	168	2.8224	70	24.8016	3	3	2	3	2	2	2	2	5	4	2	1	27	3	1	1	0	1	1	0	0	1	0	0	0	0	0	1	0	1	0	1	1	5	1	1	1
1135	1	2	2	1	3	5	3	0	171	2.9241	67	22.913	2	2	3	2	3	2	2	3	1	4	1	1	23	4	0	1	1	1	2	1	2	1	0	3	1	0	1	2	0	1	1	1	1	6	2	0	1
1136	1	2	1	1	3	5	5	1	165	2.7225	55	20.202	2	5	5	5	5	5	5	5	5	6	3	2	49	3	0	1	1	1	1	0	0	0	0	1	0	0	2	1	0	2	2	2	1	6	2	2	3
1137	2	1	1	2	2	5	2	1	165	2.7225	60	22.0386	2	4	4	4	4	4	4	4	4	4	4	2	40	3	1	2	3	2	3	0	0	0	0	1	0	0	0	1	0	0	0	0	1	6	2	1	1
1138	2	1	2	2	2	1	4	0	161	2.5921	55	21.2183	2	2	1	4	6	5	5	5	5	5	5	2	43	4	1	2	2	2	0	0	0	0	0	2	1	0	0	1	0	3	1	2	1	8	2	2	2
1139	2	1	2	1	4	5	2	1	172	2.9584	58	19.6052	2	2	2	4	4	3	4	4	3	4	2	1	32	4	0	1	1	1	1	1	0	0	0	0	0	0	0	1	0	3	2	2	1	6	2	2	1
1140	2	3	1	1	4	5	3	0	158	2.4964	64	25.6369	3	6	6	6	3	3	3	4	4	6	6	2	47	4	0	2	0	0	0	0	1	0	0	1	0	0	1	1	0	2	2	2	1	6	2	3	3
1141	2	3	1	1	3	5	4	0	160	2.56	68	26.5625	3	4	4	2	5	4	4	4	2	4	4	2	37	4	2	0	2	2	1	1	0	2	0	0	1	0	0	1	0	0	0	0	1	4	1	2	2
1142	1	1	2	2	3	1	4	1	177	3.1329	74	23.6203	2	4	5	2	5	4	4	5	5	5	2	2	41	4	1	1	2	2	2	0	1	2	0	0	0	0	0	1	0	2	2	2	3	9	2	2	2
1143	1	1	2	2	2	5	3	1	170	2.89	58	20.0692	2	4	4	2	3	3	3	5	5	4	2	2	35	3	1	1	0	1	0	0	0	0	0	0	1	0	0	1	0	0	1	1	1	5	1	1	2
1144	2	1	1	1	3	5	4	0	165	2.7225	52	19.1001	2	4	4	4	4	3	4	4	4	3	3	2	37	3	1	1	0	1	0	0	0	0	0	2	0	0	0	1	0	1	0	1	0	4	1	1	1
1145	1	2	1	1	3	5	4	1	178	3.1684	80	25.2493	3	2	2	1	2	2	2	4	3	1	1	1	20	2	1	0	1	1	1	0	0	1	0	1	0	0	1	1	0	3	3	3	1	6	2	1	1
1146	2	3	2	2	3	5	3	1	168	2.8224	75	26.5731	3	4	4	4	4	4	4	4	4	4	4	2	40	4	2	2	2	2	1	1	1	1	1	1	1	0	1	1	0	2	1	2	2	9	2	2	2
1147	2	3	1	2	2	5	3	0	162	2.6244	52	19.8141	2	2	4	2	6	3	5	3	4	3	1	1	33	3	0	1	1	1	2	3	0	0	0	0	0	0	0	1	0	0	0	0	1	4	1	1	1
1148	1	3	2	2	2	2	2	0	186	3.4596	75	21.6788	2	2	3	1	3	3	4	5	4	4	2	1	31	2	1	0	1	1	0	0	0	0	0	0	0	0	0	0	0	1	0	1	1	3	1	3	3
1149	2	1	2	2	2	5	5	0	161	2.5921	58	22.3757	2	4	3	2	6	5	6	6	5	4	2	2	43	3	0	1	0	0	0	1	0	0	0	1	0	0	0	1	0	3	2	2	0	4	1	4	4
1150	2	1	2	2	3	5	3	0	160	2.56	44	17.1875	1	2	2	2	2	2	2	2	2	1	2	1	19	2	2	2	3	3	0	0	0	0	1	2	2	2	1	1	0	0	1	1	2	9	2	3	3
1151	2	1	2	2	2	5	3	0	168	2.8224	70	24.8016	3	2	4	4	4	4	4	4	4	4	2	2	36	3	0	1	0	0	1	0	0	0	0	0	0	0	1	1	0	2	2	2	1	5	1	2	2
1152	2	4	1	2	3	5	3	1	158	2.4964	51	20.4294	2	4	4	1	2	2	2	2	4	4	2	1	27	4	1	2	2	2	0	0	0	0	0	0	0	0	0	0	0	2	1	2	1	7	2	1	1
1153	1	2	1	1	2	5	5	0	170	2.89	110	38.0623	4	2	2	2	2	2	2	2	2	4	3	1	23	3	0	1	0	0	0	0	0	0	0	0	0	0	0	0	0	0	0	0	0	1	1	0	0
1154	2	2	1	1	3	5	2	0	160	2.56	52	20.3125	2	2	2	4	4	2	2	3	4	2	4	1	29	3	1	1	1	1	1	1	0	0	1	2	1	0	1	1	0	3	0	2	2	7	2	2	2
1155	2	1	1	1	4	5	1	0	170	2.89	54	18.6851	2	2	2	2	4	2	2	2	2	2	2	1	22	3	0	2	0	0	1	0	0	2	0	2	0	0	0	1	0	3	1	2	1	6	2	0	2
1156	1	2	1	1	3	2	4	1	175	3.0625	60	19.5918	2	3	4	2	3	2	2	4	5	4	2	1	31	3	0	0	1	1	0	0	0	0	0	1	0	0	0	1	0	1	0	1	0	3	1	1	0
1157	1	1	2	2	2	5	3	0	177	3.1329	60	19.1516	2	2	3	2	2	3	2	2	4	4	2	1	26	3	1	3	3	2	2	1	1	3	0	1	0	0	0	1	0	2	1	2	2	10	2	1	1
1158	2	1	2	2	3	5	3	0	162	2.6244	55	20.9572	2	4	4	4	2	2	2	2	4	4	1	1	29	3	0	1	2	1	0	0	0	0	0	1	0	0	1	1	0	1	1	1	1	5	1	0	0
1159	2	4	1	1	4	5	4	0	169	2.8561	67	23.4586	2	1	4	2	5	4	4	5	5	3	2	2	35	4	0	1	1	1	0	0	0	0	0	1	0	0	0	1	0	2	1	2	0	5	1	3	3
1160	2	2	1	1	3	1	3	0	173	2.9929	71	23.7228	2	2	2	4	4	2	2	3	4	2	2	1	27	2	1	0	1	1	1	1	0	0	0	0	1	1	1	1	0	0	0	0	0	2	1	4	4
1161	1	2	2	1	2	5	2	0	182	3.3124	73	22.0384	2	2	2	2	2	2	2	2	3	2	1	1	20	3	0	1	1	1	0	0	0	0	0	1	0	1	0	1	0	1	0	1	1	5	1	1	1
1162	2	1	1	2	3	5	3	0	176	3.0976	120	38.7397	4	2	4	3	4	4	4	3	5	5	2	2	36	3	1	1	2	2	2	0	0	0	0	0	1	0	2	1	0	2	1	2	1	7	2	3	2
1163	2	3	2	2	2	3	3	1	162	2.6244	60	22.8624	2	3	3	5	2	1	2	4	2	2	2	1	26	4	1	2	2	2	3	1	0	0	1	0	2	0	0	1	0	3	3	3	1	9	2	3	3
1164	2	3	1	1	3	5	5	0	159	2.5281	54	21.3599	2	3	3	3	4	3	3	4	5	4	4	2	36	4	1	0	1	1	1	0	2	0	1	0	2	0	0	1	0	0	0	0	1	3	1	2	1
1165	1	1	2	2	2	5	3	0	181	3.2761	85	25.9455	3	1	1	1	1	1	1	1	1	1	1	1	10	3	0	1	0	0	0	0	0	0	0	0	0	0	0	0	0	0	0	0	0	1	1	0	0
1166	2	1	1	2	3	5	3	0	162	2.6244	49	18.6709	2	1	4	2	4	2	2	2	2	4	3	1	26	3	1	1	1	1	0	0	0	2	0	0	0	0	0	1	0	2	0	1	1	5	1	2	3
1167	1	2	2	2	3	1	2	0	180	3.24	85	26.2346	3	4	4	4	4	4	4	4	4	4	4	2	40	3	1	2	2	2	0	0	0	0	1	2	2	2	2	1	2	2	3	2	1	10	2	3	3
1168	2	3	1	2	2	5	5	1	168	2.8224	55	19.487	2	5	5	4	5	4	4	5	4	5	5	2	46	3	0	0	0	0	3	0	1	0	0	0	2	0	0	1	0	0	1	1	1	3	1	1	1
1169	2	2	2	2	2	5	4	0	160	2.56	50	19.5312	2	4	4	2	4	3	3	4	4	4	4	2	36	3	1	0	1	1	0	0	0	0	0	0	0	0	0	0	0	0	0	0	1	2	1	1	1
1170	1	4	1	1	3	5	2	0	181	3.2761	112	34.187	4	2	3	1	5	4	2	2	4	2	2	1	27	3	0	0	1	1	1	0	0	0	2	0	0	0	0	1	0	0	0	0	1	3	1	3	3
1171	1	1	2	1	2	5	5	1	176	3.0976	62	20.0155	2	3	4	1	5	4	4	4	5	5	3	2	38	4	2	2	1	2	2	0	0	0	1	2	0	0	0	1	0	3	3	3	2	10	2	3	3
1172	1	1	1	1	2	2	3	0	183	3.3489	78	23.2912	2	4	4	4	3	6	4	4	4	6	5	2	44	3	1	0	1	1	2	2	1	2	2	1	2	1	1	2	1	3	2	2	1	7	2	3	2
1173	2	1	2	2	2	5	2	0	156	2.4336	48	19.7239	2	2	2	6	4	4	4	4	4	4	2	2	36	3	0	1	1	1	1	2	1	1	1	1	1	1	1	2	0	2	1	2	1	7	2	3	2
1174	2	2	2	2	2	5	4	1	163	2.6569	48	18.0662	1	4	5	4	3	2	2	4	2	5	3	2	34	3	2	1	2	2	0	0	0	0	0	0	0	0	0	0	0	0	0	0	2	5	1	1	1
1175	2	1	2	2	2	5	4	0	155	2.4025	47	19.563	2	2	3	2	3	3	3	2	4	5	3	1	30	3	0	2	0	0	0	0	0	0	0	0	0	0	0	0	0	1	2	2	1	5	1	3	3
1176	1	1	2	2	3	5	3	0	185	3.4225	105	30.6793	4	2	2	2	2	2	2	2	2	2	2	1	20	3	0	0	0	0	0	0	0	0	0	3	0	0	0	1	0	0	0	0	0	1	1	1	1
1177	1	3	1	2	2	5	3	0	180	3.24	60	18.5185	2	3	3	3	3	3	3	3	3	3	3	1	30	3	0	0	0	0	0	0	0	0	0	0	0	0	0	0	0	0	0	0	0	0	1	2	2
1178	2	1	2	1	3	5	4	0	157	2.4649	65	26.3702	3	2	4	2	5	4	4	4	5	4	4	2	38	4	0	1	0	0	3	0	0	0	0	0	0	0	0	1	0	2	0	1	1	4	1	2	2
1179	1	2	2	1	3	5	4	0	183	3.3489	90	26.8745	3	1	4	6	6	1	6	6	6	6	6	2	48	4	0	1	2	1	2	0	0	0	0	0	0	0	0	1	0	0	0	0	2	5	1	4	4
1180	1	3	1	2	4	5	4	0	172	2.9584	75	25.3515	3	3	4	3	3	2	2	4	4	3	3	1	31	4	1	1	2	2	0	0	0	0	0	0	0	0	0	0	1	1	1	1	2	7	2	1	2
1181	2	1	2	2	3	4	4	1	160	2.56	56	21.875	2	4	3	3	4	4	4	4	4	4	3	2	37	3	1	3	2	2	2	2	0	0	0	0	0	0	0	1	0	3	2	2	2	10	2	3	3
1182	2	1	2	2	2	5	2	0	165.5	2.73902	57.5	20.9929	2	2	3	4	2	2	2	2	4	3	2	1	26	4	2	2	2	2	1	0	0	0	0	0	1	0	0	1	0	1	0	1	1	7	2	1	2
1183	2	2	1	1	3	1	4	1	167	2.7889	57	20.4382	2	4	4	4	4	4	4	4	4	4	4	2	40	3	0	0	1	1	1	1	1	0	1	1	2	1	1	1	0	2	1	2	1	5	1	2	2
1184	2	1	2	2	2	5	4	1	162	2.6244	58	22.1003	2	3	6	3	4	2	2	4	2	4	4	2	34	3	0	1	1	1	0	0	0	1	0	0	0	0	1	1	0	3	1	2	0	5	1	1	2
1185	2	1	1	1	3	1	3	0	158	2.4964	49	19.6283	2	3	3	3	4	4	4	3	4	3	1	1	32	3	0	1	1	1	1	1	1	1	1	1	0	1	1	1	0	1	1	1	1	5	1	2	1
1186	2	3	2	2	2	1	4	0	158.5	2.51222	59	23.4852	2	4	4	4	4	4	4	4	5	5	2	2	40	3	0	1	1	1	0	1	0	0	0	1	1	0	0	1	0	1	1	1	1	5	1	2	2
1187	2	2	2	2	2	5	4	1	155	2.4025	55	22.8928	2	4	6	2	4	4	4	4	3	4	3	2	38	3	1	0	0	1	1	1	0	0	0	0	0	0	2	1	0	1	0	1	0	3	1	1	3
1188	2	1	2	2	3	5	3	0	155	2.4025	38	15.8169	1	4	4	4	4	4	4	3	4	4	4	2	39	3	0	1	2	1	1	0	0	0	0	2	2	0	1	1	0	2	2	2	1	6	2	3	3
1189	1	1	1	1	4	5	4	1	183	3.3489	75	22.3954	2	2	2	2	2	2	2	2	2	2	2	1	20	4	0	1	0	0	0	0	0	0	0	0	0	0	0	0	0	2	0	1	0	2	1	1	1
1190	2	1	2	2	2	5	4	0	165	2.7225	68	24.977	3	6	5	4	5	4	4	4	4	6	3	2	45	3	0	2	1	1	1	1	0	0	0	2	0	1	0	1	0	2	3	2	1	7	2	2	3
1191	2	3	1	2	3	5	4	1	168	2.8224	46	16.2982	1	4	4	2	5	4	4	4	3	3	2	2	35	4	2	1	3	3	2	0	1	2	0	2	2	0	0	1	0	1	1	1	1	7	2	4	4
1192	2	1	1	2	3	5	3	0	160	2.56	55	21.4844	2	4	4	2	2	3	3	4	2	4	1	1	29	2	0	0	1	1	2	1	1	1	1	2	0	0	0	1	0	2	2	2	1	5	1	3	3
1193	2	1	1	1	3	5	3	0	165	2.7225	71	26.079	3	4	4	1	4	4	4	4	4	4	3	2	36	3	0	1	1	1	0	0	0	0	0	2	1	0	0	1	0	0	0	0	0	3	1	2	2
1194	2	2	1	2	3	5	4	0	158	2.4964	108	43.2623	4	4	4	4	3	3	3	3	3	4	3	2	34	2	0	0	0	0	0	0	0	0	0	0	0	0	0	0	0	0	1	1	0	1	1	1	1
1195	2	2	1	1	4	1	4	1	165	2.7225	62	22.7732	2	3	3	4	6	4	4	6	5	5	1	2	41	4	2	1	0	1	1	1	0	0	0	1	0	0	0	1	0	2	1	2	1	6	2	3	3
1196	1	4	1	1	4	5	4	1	171	2.9241	85	29.0688	4	6	6	1	6	6	1	5	6	6	3	2	46	4	2	2	2	2	1	0	0	0	1	0	0	0	0	1	0	2	2	2	2	9	2	3	1
1197	2	1	1	1	3	5	2	0	163	2.6569	140	52.693	4	2	4	2	4	2	3	2	4	4	4	1	31	3	1	1	2	2	1	0	0	0	0	0	0	0	0	1	0	1	0	1	1	6	2	3	2
1198	1	1	2	2	3	5	3	1	173	2.9929	76	25.3934	3	2	3	3	3	3	3	3	4	4	3	1	31	3	1	2	2	2	1	1	3	1	1	1	1	1	1	2	0	1	1	1	2	9	2	2	2
1199	1	2	1	1	2	5	2	0	170	2.89	73	25.2595	3	2	3	3	3	4	3	2	4	2	2	1	28	3	1	1	2	2	0	0	0	0	0	0	0	0	1	1	0	2	2	2	0	6	2	1	1
1200	1	1	1	1	4	5	1	0	183	3.3489	70	20.9024	2	1	1	1	1	1	1	1	1	1	1	1	10	1	0	0	0	0	0	0	0	0	0	0	0	0	0	0	0	0	0	0	0	0	1	0	0
1201	1	1	1	2	3	5	2	0	176	3.0976	63	20.3383	2	3	3	3	3	3	1	1	3	3	3	1	26	3	1	2	1	1	0	0	0	0	0	1	0	0	0	1	0	2	1	2	1	7	2	0	0
1202	2	4	1	2	2	5	3	1	167	2.7889	63	22.5896	2	4	4	4	4	4	4	4	4	4	4	2	40	3	0	0	1	1	1	1	0	0	0	0	1	0	0	1	0	2	1	2	1	5	1	2	2
1203	2	1	2	2	3	5	3	0	167	2.7889	57	20.4382	2	2	2	2	3	2	2	1	3	2	2	1	21	3	0	1	0	0	0	0	0	0	0	0	0	0	0	0	0	0	0	0	0	1	1	1	1
1204	2	1	2	2	2	5	3	1	174	3.0276	66	21.7994	2	6	6	4	5	4	4	5	4	5	3	2	46	4	2	2	3	3	0	0	0	1	0	1	0	1	1	1	0	3	2	2	3	11	2	3	3
1205	2	1	2	1	2	5	3	0	162	2.6244	60	22.8624	2	2	2	2	2	1	1	1	3	4	1	1	19	3	1	1	0	1	1	0	0	0	0	1	0	0	0	1	0	1	0	1	1	5	1	1	2
1206	1	1	1	2	3	3	3	0	175	3.0625	56	18.2857	1	4	4	2	2	2	2	2	2	2	2	1	24	3	0	1	0	0	0	0	0	0	0	0	0	0	0	0	0	0	0	0	0	1	1	1	1
1207	2	1	1	2	3	5	4	0	158	2.4964	47	18.8271	2	4	4	3	4	2	3	3	4	4	3	2	34	3	0	1	0	0	2	0	0	0	1	1	0	0	0	1	0	1	0	1	1	4	1	1	1
1208	2	2	2	1	3	5	3	0	170.5	2.90702	75	25.7996	3	2	2	2	2	2	2	2	2	5	2	1	23	3	0	0	0	0	1	0	0	0	0	0	0	0	0	1	0	0	0	0	0	1	1	2	1
1209	2	2	2	2	2	1	4	1	158	2.4964	45	18.026	1	5	5	5	5	5	5	5	5	5	5	2	50	3	2	2	3	3	0	0	0	0	0	2	0	0	2	1	0	3	3	3	2	11	2	3	3
1210	2	3	2	2	3	5	4	0	165	2.7225	55	20.202	2	5	5	2	2	3	3	5	5	5	4	2	39	4	0	1	0	0	1	0	0	0	0	1	0	0	0	1	0	0	0	0	0	2	1	2	2
1211	1	2	1	2	3	5	3	0	170	2.89	75	25.9516	3	4	3	2	5	3	2	5	5	5	3	2	37	3	0	0	0	0	1	0	0	0	0	0	0	0	0	1	0	2	1	2	0	3	1	2	3
1212	2	2	1	1	3	2	3	0	168	2.8224	55	19.487	2	3	3	3	4	3	4	3	4	3	4	2	34	3	0	1	0	0	0	0	0	0	0	0	0	0	0	0	0	0	0	0	0	1	1	1	2
1213	2	2	2	1	3	1	3	0	158	2.4964	46	18.4265	1	1	1	6	4	4	4	4	6	6	2	2	38	2	1	1	2	2	0	0	0	0	0	0	0	0	0	0	0	1	1	1	1	5	1	2	2
1214	1	1	2	1	3	5	4	0	192	3.6864	90	24.4141	3	5	4	1	3	3	4	4	4	3	4	2	35	4	0	1	1	1	2	0	0	1	0	0	0	0	0	1	0	3	3	3	1	7	2	2	2
1215	2	2	1	1	3	5	4	0	168	2.8224	80	28.3447	4	4	5	5	5	5	5	5	5	5	4	2	48	2	1	1	1	1	3	0	0	0	2	2	0	3	0	2	0	2	2	2	2	8	2	3	2
1216	2	3	1	2	2	5	4	0	173	2.9929	80	26.7299	3	4	4	3	5	5	5	5	5	2	2	2	40	3	1	1	2	2	1	2	0	0	0	0	0	1	0	1	0	0	0	0	1	5	1	3	2
1217	1	2	1	2	2	5	3	0	174	3.0276	70	23.1206	2	4	5	1	2	2	2	2	2	4	4	1	28	3	0	1	0	0	0	0	0	0	0	0	0	0	0	0	0	0	0	0	0	1	1	0	1
1218	2	1	1	1	3	5	3	0	170	2.89	65	22.4913	2	4	4	3	4	4	4	3	3	5	3	2	37	4	1	2	2	2	2	1	0	1	0	2	1	0	1	1	2	3	2	2	2	11	2	2	2
1219	1	1	2	2	2	5	5	0	170	2.89	56	19.3772	2	5	5	1	6	2	2	5	5	5	1	2	37	4	1	1	0	1	2	1	0	0	0	0	0	0	2	1	0	0	0	0	1	4	1	2	2
1220	2	4	2	2	3	5	3	0	165	2.7225	47	17.2635	1	4	4	1	2	2	2	4	2	2	2	1	25	3	1	1	0	1	2	0	0	0	1	0	1	0	1	1	0	2	2	2	1	6	2	2	2
1221	1	3	1	1	2	1	4	1	178	3.1684	90	28.4055	4	5	5	5	5	5	5	5	5	5	5	2	50	4	1	2	2	2	2	2	2	2	2	2	2	2	2	2	2	2	2	2	2	12	2	3	3
1222	1	2	2	2	2	5	3	1	178	3.1684	93	29.3524	4	4	6	6	4	5	5	1	4	6	2	2	43	3	2	1	2	2	0	1	0	0	0	0	1	0	1	1	0	3	3	3	2	9	2	3	3
1223	2	3	1	2	2	3	4	1	166	2.7556	49	17.782	1	5	5	4	6	6	6	5	4	6	3	2	50	4	0	2	2	1	0	0	0	0	1	0	0	0	1	1	0	2	2	2	0	6	2	2	2
1224	2	1	1	1	2	5	5	0	161	2.5921	51	19.6752	2	4	4	4	4	4	4	4	4	4	4	2	40	2	1	1	1	1	1	0	0	0	0	1	0	0	0	1	0	3	1	2	1	6	2	2	2
1225	2	1	2	2	2	5	4	1	166	2.7556	60	21.7738	2	4	5	2	5	2	5	3	5	5	2	2	38	3	1	2	2	2	1	0	0	1	0	0	1	0	1	1	0	2	2	2	1	8	2	3	3
1226	2	2	2	2	2	5	1	0	168	2.8224	60	21.2585	2	3	3	1	2	2	2	2	2	2	2	1	21	3	0	1	0	0	0	0	0	0	0	0	0	0	0	0	0	0	0	0	1	2	1	1	2
1227	2	3	2	2	3	3	3	1	153	2.3409	49	20.9321	2	3	4	4	4	4	4	4	4	4	4	2	39	3	0	0	1	1	1	0	0	0	1	0	1	1	0	1	0	2	2	2	1	5	1	2	2
1228	2	2	1	1	4	5	4	0	164	2.6896	55	20.4491	2	4	4	2	2	2	2	1	2	2	2	1	23	3	0	0	0	0	0	0	0	0	0	0	0	0	0	0	0	1	1	1	0	1	1	1	1
1229	2	2	2	2	2	5	5	1	167	2.7889	62	22.231	2	6	6	6	6	6	6	6	6	6	4	2	58	4	0	0	1	1	0	3	0	0	0	0	0	0	0	1	0	1	0	1	1	4	1	2	2
1230	1	2	1	1	3	5	4	1	191	3.6481	90	24.6704	3	4	5	2	4	2	2	5	5	5	1	2	35	4	0	2	0	0	0	0	0	0	0	0	0	0	0	0	0	1	1	1	1	4	1	0	0
1231	2	1	2	2	3	3	4	0	166	2.7556	57	20.6852	2	2	2	4	4	2	2	2	4	2	2	1	26	3	0	2	1	1	0	0	0	0	0	0	0	0	0	0	0	0	0	0	1	4	1	1	1
1232	2	2	2	2	2	5	3	1	169	2.8561	89	31.1614	4	3	3	4	6	5	4	4	4	5	3	2	41	4	2	3	2	2	1	2	2	3	1	3	2	0	2	2	0	3	2	2	2	11	2	2	2
1233	2	2	2	2	3	2	4	1	163.5	2.67322	65	24.3152	3	4	4	3	5	2	2	5	3	5	2	2	35	4	2	2	2	2	2	0	0	0	1	2	2	0	2	1	0	0	0	0	1	6	2	1	1
1234	2	1	1	2	3	5	2	0	160	2.56	126	49.2188	4	2	2	2	2	2	2	2	2	2	2	1	20	1	0	0	0	0	0	0	0	0	0	0	2	0	0	1	0	0	0	0	0	1	1	0	0
1235	1	1	1	1	4	5	3	0	178	3.1684	70	22.0932	2	3	4	2	4	4	4	4	4	4	2	2	35	4	1	2	3	2	2	2	0	0	0	0	0	0	0	1	0	3	3	3	2	10	2	1	2
1236	1	1	2	2	3	5	3	0	177	3.1329	74	23.6203	2	4	3	1	3	3	3	3	4	4	2	1	30	3	0	1	1	1	2	2	1	0	1	2	1	0	1	2	0	0	1	1	1	6	2	1	2
1237	2	3	1	2	3	5	4	0	155	2.4025	46	19.1467	2	3	3	5	4	4	5	5	5	4	2	2	40	4	0	1	0	0	0	0	0	0	0	2	0	0	1	1	0	1	0	1	1	4	1	1	1
1238	2	1	2	1	3	5	3	0	163	2.6569	65	24.4646	3	4	4	2	2	2	2	4	4	5	4	1	33	3	0	2	0	0	0	0	0	0	0	0	0	0	0	0	0	3	3	3	0	5	1	1	1
1239	2	1	2	2	2	5	3	0	164	2.6896	64	23.7954	2	3	3	4	4	3	3	3	3	3	3	1	32	3	1	1	2	2	1	1	1	1	1	1	1	1	1	1	1	1	1	1	1	7	2	2	2
1240	2	1	2	2	3	5	4	1	168	2.8224	58	20.5499	2	3	4	2	5	2	2	5	4	2	4	1	33	2	0	2	0	0	0	0	0	0	0	0	0	0	0	0	0	3	0	2	1	5	1	1	1
1241	2	2	2	2	1	5	4	0	161	2.5921	50	19.2894	2	5	5	5	5	5	5	5	5	5	5	2	50	3	1	0	2	2	2	1	2	2	2	2	3	1	1	2	0	1	2	2	1	7	2	3	3
1242	2	2	2	1	3	5	4	0	151	2.2801	52	22.806	2	2	4	2	5	2	2	3	5	5	5	2	35	4	0	0	0	0	0	0	0	0	0	0	0	0	0	0	0	1	1	1	0	1	1	0	0
1243	1	1	1	1	3	5	2	0	170	2.89	90	31.1419	4	4	3	2	1	2	5	3	3	3	2	1	28	2	2	3	3	3	3	2	1	3	0	3	0	0	0	2	0	3	3	3	3	14	2	3	3
1244	1	3	2	1	2	5	3	1	183	3.3489	70	20.9024	2	2	2	2	2	2	2	2	3	4	3	1	24	2	1	1	2	2	1	1	1	1	1	1	1	1	1	1	1	1	1	1	1	7	2	2	2
1245	2	1	2	2	3	3	3	0	158	2.4964	45	18.026	1	4	4	3	4	3	3	4	2	4	2	1	33	3	0	1	2	1	1	0	0	0	2	1	0	0	0	1	0	2	2	2	1	6	2	2	3
1246	1	1	1	1	3	5	4	0	171	2.9241	53	18.1252	1	2	4	2	4	4	2	2	4	3	2	1	29	3	2	2	3	3	3	0	0	0	0	0	0	0	0	1	0	3	0	2	3	11	2	4	0
1247	2	1	2	1	3	5	2	0	165	2.7225	56	20.5693	2	1	1	1	4	4	4	5	4	1	1	1	26	3	1	2	3	2	2	2	2	3	0	3	1	0	0	2	0	3	1	2	2	10	2	4	4
1248	2	4	1	2	3	5	3	0	168	2.8224	70	24.8016	3	1	1	1	1	1	1	1	1	1	1	1	10	3	0	1	0	0	1	0	0	0	0	0	0	1	0	1	0	0	0	0	0	2	1	3	0
1249	2	1	1	2	2	3	4	1	163	2.6569	60	22.5827	2	4	4	2	4	5	5	5	5	5	1	2	40	4	0	2	2	1	0	0	0	0	0	0	0	0	0	0	0	2	2	2	1	6	2	2	2
1250	2	3	1	1	3	5	5	1	167	2.7889	55	19.721	2	4	4	4	4	4	4	4	4	4	4	2	40	4	0	1	2	1	0	0	1	0	0	1	0	0	0	1	1	3	2	2	1	7	2	3	3
1251	2	1	2	2	1	2	5	1	165	2.7225	58	21.3039	2	3	4	4	2	3	3	4	5	5	2	2	35	3	0	2	0	0	0	1	0	0	0	0	0	0	0	1	0	1	0	1	0	4	1	1	2
1252	2	2	2	2	2	5	4	0	165	2.7225	70	25.7117	3	5	5	3	4	2	3	4	4	5	4	2	39	3	0	0	1	1	0	0	0	0	0	0	0	0	0	0	0	0	0	0	0	1	1	2	1
1253	1	3	2	2	2	5	5	0	180	3.24	65	20.0617	2	6	6	2	6	3	3	6	3	4	3	2	42	3	0	1	0	0	0	0	0	0	0	0	0	0	0	0	0	0	0	0	0	1	1	4	4
1254	2	2	1	1	3	5	4	1	155	2.4025	42	17.4818	1	4	6	4	5	4	4	2	4	5	5	2	43	3	0	2	3	2	3	0	0	2	0	0	2	0	0	1	0	2	3	2	2	9	2	2	3
1255	2	1	1	1	3	5	3	0	160	2.56	48	18.75	2	2	2	4	3	2	2	2	2	2	2	1	23	4	2	2	3	3	3	0	0	0	0	2	0	0	0	1	0	3	2	2	2	10	2	1	1
1256	1	1	1	2	1	5	2	0	185	3.4225	105	30.6793	4	4	4	2	2	2	4	4	2	4	2	1	30	3	2	1	1	2	0	0	0	0	1	3	0	0	0	1	0	2	1	2	1	7	2	3	3
1257	2	1	2	2	2	3	4	0	171	2.9241	70	23.939	2	3	1	1	6	2	2	5	5	5	2	1	32	3	0	1	1	1	1	0	0	0	0	2	0	0	0	1	0	3	1	2	0	5	1	0	1
1258	1	2	2	2	2	5	4	0	179	3.2041	66	20.5986	2	2	2	4	2	2	2	2	4	4	2	1	26	3	1	2	1	1	1	0	1	0	0	0	1	0	0	1	0	0	1	1	1	6	2	2	1
1259	2	1	1	1	3	5	2	0	165	2.7225	55	20.202	2	3	3	1	1	1	1	1	3	5	3	1	22	3	0	1	1	1	0	0	0	0	0	0	0	0	0	0	0	0	0	0	0	2	1	2	2
1260	2	1	2	2	3	5	3	1	154	2.3716	68	28.6726	4	2	2	2	4	2	2	3	5	2	5	1	29	4	1	1	1	1	0	0	0	0	0	1	1	0	0	1	0	3	1	2	1	6	2	3	3
1261	1	2	1	1	3	5	1	0	180	3.24	70	21.6049	2	1	1	1	1	1	1	1	1	1	1	1	10	4	2	0	0	1	0	0	0	0	0	0	0	0	0	0	0	0	0	0	0	1	1	0	0
1262	2	3	1	2	4	5	3	1	160	2.56	46	17.9688	1	2	5	4	6	2	2	6	2	2	2	1	33	4	1	1	2	2	2	0	0	0	0	0	0	0	0	1	0	2	2	2	1	7	2	1	1
1263	2	3	2	2	2	5	4	0	159	2.5281	51	20.1733	2	4	4	3	4	3	3	2	2	2	1	1	28	3	0	1	2	1	1	1	0	1	2	0	0	0	1	1	0	1	2	2	1	6	2	2	2
1264	2	3	2	2	2	5	4	0	163	2.6569	65	24.4646	3	3	3	4	4	3	3	3	4	4	4	2	35	2	2	1	1	2	0	0	0	0	0	0	0	0	0	0	0	1	1	1	0	4	1	1	1
1265	2	2	1	1	4	5	4	0	156	2.4336	52	21.3675	2	2	4	2	4	2	2	2	5	5	2	1	30	3	0	0	0	0	0	0	0	0	0	0	0	0	0	0	0	2	0	1	0	1	1	3	1
1266	1	2	2	2	2	5	2	0	165	2.7225	55	20.202	2	3	3	3	4	3	4	3	4	3	4	2	34	3	0	0	1	1	1	1	1	1	1	0	1	1	1	1	1	1	1	1	1	5	1	2	2
1267	2	4	2	2	2	3	4	1	165	2.7225	60	22.0386	2	4	2	2	5	3	4	3	4	4	2	1	33	4	2	1	1	2	1	0	0	0	0	1	2	0	0	1	0	1	1	1	1	6	2	2	2
1268	2	2	2	2	3	5	4	0	152	2.3104	46	19.91	2	4	4	2	5	4	4	4	4	2	1	2	34	3	0	1	0	0	1	1	0	1	2	3	0	0	1	1	0	3	0	2	0	4	1	2	0
1269	2	1	2	2	3	5	4	0	174	3.0276	65	21.4692	2	4	4	4	5	2	3	5	4	4	4	2	39	3	0	1	1	1	1	0	0	0	0	0	0	0	0	1	0	3	1	2	0	5	1	1	3
1270	1	4	1	1	2	5	4	0	175	3.0625	75	24.4898	3	1	1	1	1	1	1	1	1	1	1	1	10	3	1	0	0	1	0	0	0	0	0	0	0	0	0	0	0	0	0	0	0	1	1	0	0
1271	1	3	2	2	3	5	3	0	170	2.89	72	24.9135	3	4	4	4	4	4	4	4	4	5	4	2	41	4	2	0	3	3	0	0	0	0	0	0	0	0	0	0	0	2	2	2	2	7	2	3	3
1272	2	2	1	2	2	5	3	0	166	2.7556	54	19.5965	2	2	2	2	3	2	3	1	1	2	2	1	20	3	1	0	1	1	1	0	0	0	0	0	0	0	0	1	0	1	0	1	1	4	1	1	1
1273	1	1	2	1	2	5	3	0	175	3.0625	83	27.102	3	3	4	1	2	2	2	4	2	2	2	1	24	4	0	1	1	1	0	0	0	0	0	2	0	0	0	1	0	2	1	2	1	6	2	3	3
1274	2	3	2	1	4	5	4	0	155	2.4025	44	18.3143	1	1	1	1	6	6	6	6	6	2	6	2	41	3	2	0	3	3	3	0	2	0	3	3	0	0	3	2	0	3	3	3	2	10	2	3	1
1275	2	3	2	2	3	5	3	0	170	2.89	130	44.9827	4	2	2	2	2	3	3	2	4	4	2	1	26	4	2	0	2	2	2	2	1	2	0	0	0	0	1	1	0	0	2	1	2	6	2	3	3
1276	2	2	2	2	2	5	3	0	163	2.6569	52	19.5717	2	4	4	2	3	3	3	4	4	4	3	2	34	3	0	1	1	1	0	1	0	0	0	0	0	0	1	1	0	2	0	1	1	5	1	3	2
1277	1	3	1	2	3	5	4	1	178	3.1684	62	19.5682	2	4	6	2	5	5	5	5	5	5	3	2	45	4	1	0	2	2	1	0	0	0	1	2	2	0	1	1	2	3	3	3	2	10	2	4	4
1278	1	2	2	2	2	5	4	0	177	3.1329	75	23.9395	2	2	2	2	4	3	2	1	3	2	2	1	23	3	1	0	1	1	0	0	0	0	0	0	0	0	0	0	0	0	0	0	1	2	1	1	1
1279	2	1	2	2	2	4	3	1	171	2.9241	56	19.1512	2	4	4	4	4	2	2	4	4	5	4	2	37	3	0	1	0	0	0	1	0	0	0	0	0	0	0	1	0	3	1	2	1	5	1	2	2
1280	2	1	1	2	4	5	3	1	170	2.89	60	20.7612	2	5	5	3	1	1	1	4	4	4	3	1	31	4	1	1	1	1	0	0	0	0	0	1	0	0	0	1	0	1	1	1	1	5	1	2	2
1281	2	3	2	2	2	3	2	0	172	2.9584	116	39.2104	4	4	4	2	2	2	2	2	5	4	4	1	31	3	0	0	1	1	0	0	0	0	0	0	0	0	0	0	0	0	0	0	0	1	1	1	3
1282	2	2	2	2	3	1	4	0	160	2.56	50	19.5312	2	4	4	3	3	3	3	3	3	3	3	1	32	2	0	1	0	0	0	0	0	0	0	1	0	0	0	1	0	0	2	1	1	4	1	2	2
1283	2	3	2	2	3	3	3	1	167	2.7889	58	20.7967	2	4	4	1	2	2	2	3	2	3	1	1	24	4	0	0	2	1	0	0	0	0	1	0	0	2	0	1	0	2	1	2	2	6	2	3	2
1284	2	3	2	1	3	5	4	0	165	2.7225	62	22.7732	2	2	2	4	4	2	2	2	2	4	2	1	26	3	0	0	0	0	0	0	0	0	0	0	0	0	0	0	0	0	0	0	0	0	1	1	1
1285	2	2	2	2	2	5	4	0	168	2.8224	70	24.8016	3	4	4	5	4	3	3	3	3	5	4	2	38	2	2	2	2	2	2	2	1	1	1	1	0	1	1	2	0	2	1	2	2	10	2	2	3
1286	1	1	2	2	2	1	2	0	175	3.0625	65	21.2245	2	4	4	4	4	4	4	4	4	4	4	2	40	3	0	2	0	0	0	0	0	0	0	0	0	0	0	0	0	0	0	0	0	2	1	2	2
1287	2	2	1	1	4	5	4	1	160	2.56	48	18.75	2	1	4	4	4	3	3	4	4	3	3	1	33	4	2	0	2	2	1	1	0	1	0	0	0	0	0	1	0	2	2	2	1	6	2	2	1
1288	1	1	1	1	4	5	5	0	183	3.3489	90	26.8745	3	5	5	5	5	5	5	5	5	5	5	2	50	2	0	1	0	0	0	0	0	0	0	0	0	0	0	0	0	0	0	0	0	1	1	0	0
1289	1	1	1	2	2	5	3	0	183	3.3489	68	20.3052	2	4	4	4	4	3	3	3	1	3	3	2	32	3	2	2	2	2	2	1	0	0	0	1	0	0	0	1	0	3	0	2	2	9	2	1	1
1290	2	1	2	2	2	1	3	0	167	2.7889	72	25.8166	3	1	1	1	5	2	2	2	4	4	2	1	24	3	1	2	2	2	0	2	0	0	0	2	0	0	1	1	0	2	1	2	1	8	2	2	2
1291	2	2	2	1	3	5	2	0	153	2.3409	40	17.0874	1	3	3	2	3	3	3	3	3	3	3	1	29	3	0	1	1	1	2	2	0	0	0	0	0	0	0	1	0	2	1	2	1	6	2	2	2
1292	2	2	2	2	2	3	3	0	164	2.6896	70	26.0262	3	4	4	4	3	3	3	4	3	3	3	2	34	3	0	2	1	1	0	0	0	0	0	0	0	0	0	0	0	0	0	0	0	3	1	1	1
1293	1	3	1	1	3	5	4	0	170	2.89	70	24.2215	3	2	3	4	2	2	2	2	2	2	2	1	23	3	0	0	0	0	0	0	0	0	0	0	0	0	1	1	0	0	0	0	0	1	1	2	1
1294	2	1	2	2	3	5	3	0	158	2.4964	55	22.0317	2	4	4	2	3	3	3	4	4	5	3	2	35	3	0	0	2	1	3	3	0	0	0	0	0	0	2	1	0	3	2	2	2	6	2	2	3
1295	2	1	1	2	3	5	4	0	169	2.8561	65	22.7583	2	4	4	4	4	4	4	4	4	4	3	2	39	4	0	2	1	1	1	0	0	0	0	0	0	0	0	1	0	2	1	2	1	7	2	1	1
1296	2	1	1	2	3	5	3	0	160	2.56	45	17.5781	1	5	6	3	3	3	3	3	4	5	3	2	38	3	0	3	0	0	0	0	0	0	0	0	0	0	0	0	0	0	0	0	2	5	1	3	3
1297	2	3	2	2	3	5	3	1	170	2.89	60	20.7612	2	2	4	2	4	3	3	4	3	4	3	1	32	4	0	1	2	1	2	0	0	0	0	1	2	0	0	1	0	3	2	2	2	7	2	2	2
1298	1	2	2	2	2	5	2	0	178	3.1684	78	24.6181	3	1	1	1	1	1	1	1	1	1	1	1	10	3	0	0	0	0	0	0	0	0	0	0	0	0	0	0	0	0	0	0	0	0	1	0	0
1299	2	2	2	2	3	5	4	0	163	2.6569	58	21.83	2	1	1	4	3	3	3	1	4	3	1	1	24	3	0	1	1	1	2	0	0	0	0	0	0	0	0	1	0	1	1	1	1	5	1	2	1
1300	2	3	1	2	2	5	3	0	168	2.8224	56	19.8413	2	5	5	4	6	4	4	4	4	5	2	2	43	2	1	0	0	1	0	0	0	0	0	0	0	0	0	0	0	1	1	1	0	2	1	2	2
1301	2	2	2	2	3	5	4	1	166	2.7556	52.5	19.0521	2	2	4	4	4	4	4	5	3	4	5	2	39	4	2	0	1	2	1	1	0	0	0	0	0	2	2	1	0	2	1	2	1	6	2	2	2
1302	2	1	2	2	3	1	3	0	150	2.25	48	21.3333	2	4	4	3	4	4	3	3	4	4	3	2	36	4	1	2	2	2	1	2	0	0	0	0	2	0	1	1	0	2	2	2	1	8	2	3	3
1303	1	2	2	2	2	5	2	0	185	3.4225	80	23.3747	2	1	1	1	1	1	1	1	1	1	1	1	10	3	0	1	3	2	3	3	0	3	3	3	3	3	3	3	0	2	3	2	2	10	2	0	0
1304	1	1	1	1	3	2	4	0	175	3.0625	90	29.3878	4	1	1	1	1	1	1	1	1	1	1	1	10	3	1	1	2	2	3	1	1	2	0	0	0	1	0	1	0	3	3	3	0	7	2	1	0
1305	2	2	2	2	2	5	4	0	168	2.8224	55	19.487	2	3	4	2	4	4	4	4	4	4	3	2	36	3	1	0	0	1	0	0	0	0	0	0	0	0	0	0	0	0	0	0	0	1	1	2	2
1306	2	1	1	2	2	5	3	0	162	2.6244	46	17.5278	1	2	4	2	2	2	2	2	5	3	2	1	26	3	0	2	1	1	0	0	0	0	0	0	0	0	0	0	0	1	0	1	1	5	1	1	1
1307	2	2	2	2	2	5	3	0	173	2.9929	62	20.7157	2	2	2	2	2	2	2	2	2	2	2	1	20	2	0	0	1	1	2	2	0	0	1	2	0	0	0	1	0	1	0	1	1	4	1	4	4
1308	1	4	1	2	2	5	2	0	192	3.6864	70	18.9887	2	3	2	2	4	4	4	2	5	3	4	2	33	2	1	2	2	2	0	1	0	0	0	0	0	0	0	1	0	3	2	2	2	9	2	3	2
1309	1	3	2	2	2	5	3	1	172	2.9584	75	25.3515	3	4	4	2	4	2	2	5	1	4	1	1	29	4	2	1	1	2	0	0	0	3	0	2	0	0	0	1	2	2	0	1	1	8	2	2	2
1310	1	2	2	1	2	3	3	1	185	3.4225	175	51.1322	4	4	6	4	6	4	4	6	2	2	2	2	40	4	1	2	3	2	3	1	0	0	0	0	0	0	0	1	0	3	3	3	2	10	2	3	3
1311	2	1	1	2	3	5	2	0	157	2.4649	98	39.7582	4	2	2	2	2	2	2	2	3	2	2	1	21	3	0	1	1	1	0	0	0	1	0	1	0	0	0	1	0	0	1	1	1	5	1	1	1
1312	2	1	2	2	3	5	3	1	172	2.9584	65	21.9713	2	4	4	2	3	2	2	3	3	3	2	1	28	3	1	1	2	2	2	0	0	0	0	0	0	0	2	1	0	0	2	1	1	6	2	1	1
1313	2	1	2	2	3	5	4	0	171	2.9241	62	21.2031	2	4	5	4	5	4	4	3	4	4	3	2	40	2	2	1	3	3	3	3	0	0	0	1	0	0	0	1	0	3	3	3	2	10	2	3	3
1314	2	1	2	2	2	5	3	0	163	2.6569	50	18.8189	2	4	4	3	5	3	3	3	4	3	2	2	34	4	1	0	1	1	0	0	0	0	2	0	0	0	0	1	0	0	0	0	0	2	1	1	1
1315	2	3	2	1	2	5	4	0	163	2.6569	72	27.0993	3	2	2	2	4	4	4	4	2	4	2	1	30	3	2	1	2	2	3	0	0	0	0	0	1	0	0	1	0	0	0	0	2	6	2	4	4
1316	1	1	2	1	2	3	3	0	168.5	2.83922	58	20.4281	2	5	2	2	4	2	2	2	2	5	2	1	28	4	0	2	0	0	0	1	0	2	0	0	1	0	0	1	0	3	0	2	1	6	2	2	1
1317	2	1	2	2	2	5	4	0	155	2.4025	50	20.8117	2	3	3	3	3	3	3	3	3	5	3	1	32	4	2	2	2	2	3	1	3	1	3	3	2	1	1	2	0	3	3	3	2	11	2	3	3
1318	2	2	1	1	4	5	4	1	170	2.89	52	17.9931	1	3	3	4	4	3	2	4	3	3	3	1	32	3	1	0	2	2	2	1	0	0	2	1	1	1	1	1	0	2	2	2	1	6	2	1	1
1319	2	2	1	1	3	5	4	1	162	2.6244	103	39.2471	4	1	4	1	6	4	4	5	3	3	1	1	32	4	0	0	1	1	0	0	1	0	0	0	0	0	0	1	0	2	2	2	0	4	1	3	3
1320	1	1	1	2	1	1	3	0	178	3.1684	66	20.8307	2	3	2	2	3	3	3	4	3	4	3	1	30	3	0	0	1	1	3	2	0	1	0	0	1	0	0	1	0	3	3	3	1	6	2	4	3
1321	2	1	1	1	3	3	4	0	170	2.89	53	18.3391	1	2	3	2	5	3	3	2	4	4	2	1	30	3	1	2	2	2	1	1	0	0	0	1	1	0	1	1	0	2	1	2	1	8	2	2	1
1322	2	1	1	1	3	5	4	0	163	2.6569	52	19.5717	2	4	4	4	4	4	4	4	4	4	4	2	40	4	1	1	0	1	0	0	0	0	0	0	0	1	0	1	0	1	0	1	1	5	1	2	2
1323	1	1	1	1	2	4	4	0	180	3.24	80	24.6914	3	2	2	2	2	2	2	2	3	2	2	1	21	3	0	1	1	1	1	0	0	0	0	0	0	0	0	1	0	1	1	1	0	4	1	2	2
1324	2	3	2	2	3	1	3	0	166	2.7556	53	19.2336	2	4	4	4	5	4	4	2	4	4	2	2	37	4	0	1	0	0	0	0	0	0	0	0	0	0	0	0	0	0	0	0	0	1	1	1	1
1325	2	1	2	2	2	5	4	1	170	2.89	100	34.6021	4	3	3	4	4	3	4	4	5	4	3	2	37	3	0	1	0	0	0	1	0	0	0	0	1	0	0	1	0	2	2	2	1	5	1	1	3
1326	2	2	2	2	3	5	3	1	165	2.7225	57	20.9366	2	5	5	3	5	5	5	5	5	5	4	2	47	2	0	0	1	1	1	0	1	0	0	1	0	0	1	1	0	1	1	1	0	3	1	1	1
1327	1	2	2	2	3	5	2	0	165	2.7225	68	24.977	3	2	2	2	2	2	2	2	2	2	2	1	20	3	0	0	0	0	0	0	0	0	0	0	0	0	0	0	0	0	0	0	0	0	1	1	1
1328	2	4	1	1	3	5	2	0	158	2.4964	52	20.83	2	2	2	2	5	4	4	2	5	2	1	1	29	2	1	0	1	1	1	0	0	0	1	0	1	0	1	1	0	1	1	1	1	4	1	1	1
1329	2	3	2	2	1	5	3	1	160	2.56	54	21.0938	2	3	3	3	4	4	3	4	4	3	1	1	32	3	2	2	3	3	3	0	0	0	2	0	2	0	0	1	0	3	3	3	2	11	2	3	3
1330	1	2	2	2	2	5	4	1	175	3.0625	70	22.8571	2	4	3	4	5	2	2	6	5	5	6	2	42	3	1	0	1	1	2	0	2	1	0	2	2	0	0	1	0	2	1	2	1	5	1	3	3
1331	2	1	2	1	3	5	3	0	164	2.6896	62	23.0518	2	2	3	1	4	4	4	3	4	4	3	1	32	3	0	1	0	0	0	0	0	0	0	0	0	0	0	0	0	2	1	2	1	4	1	3	3
1332	2	1	1	1	4	2	3	0	160	2.56	51	19.9219	2	4	4	2	3	3	2	2	2	2	2	1	26	4	2	2	1	2	2	0	2	0	0	0	0	0	1	1	0	1	0	1	1	7	2	1	1
1333	1	1	2	1	2	5	2	0	180	3.24	80	24.6914	3	3	3	3	3	3	3	3	3	3	3	1	30	2	0	0	0	0	0	0	0	0	0	0	0	0	0	0	0	0	0	0	0	0	1	2	2
1334	2	1	1	2	3	1	5	0	155	2.4025	79	32.8824	4	3	3	2	4	4	4	4	3	3	2	1	32	3	1	2	1	1	1	1	1	1	1	1	0	1	1	1	0	2	2	2	1	7	2	2	2
1335	2	2	2	1	3	5	4	0	169	2.8561	65	22.7583	2	4	4	4	6	4	4	6	4	4	4	2	44	4	1	0	2	2	3	0	0	1	0	0	2	0	2	1	0	3	3	3	1	7	2	2	2
1336	2	2	1	1	3	5	4	0	172	2.9584	70	23.6614	2	4	4	3	5	3	3	4	4	5	3	2	38	3	0	0	1	1	1	0	0	0	1	1	0	0	0	1	0	0	0	0	1	3	1	0	0
1337	2	1	2	2	2	5	2	0	159	2.5281	60	23.7332	2	2	4	2	4	3	3	3	3	4	2	1	30	3	0	1	2	1	1	1	1	1	1	1	1	1	2	2	0	1	1	1	0	5	1	0	0
1338	1	1	1	1	3	5	4	0	183	3.3489	65	19.4094	2	3	3	3	6	3	3	4	6	5	3	2	39	3	0	1	0	0	0	0	0	0	0	2	0	0	0	1	0	2	0	1	0	3	1	1	1
1339	1	3	2	1	3	5	3	0	183	3.3489	75	22.3954	2	2	2	2	5	2	2	1	1	3	1	1	21	4	2	2	3	3	2	0	0	0	0	2	0	0	0	1	0	0	1	1	2	9	2	3	3
1340	2	1	2	1	2	5	3	0	158	2.4964	50	20.0288	2	2	4	4	4	3	4	5	2	3	2	1	33	4	0	2	0	0	0	0	0	0	0	0	0	0	0	0	0	2	0	1	0	3	1	0	4
1341	2	3	2	2	3	5	4	1	155	2.4025	45	18.7305	2	5	5	5	5	5	5	3	5	5	5	2	48	3	2	1	1	2	0	0	0	0	0	0	0	0	1	1	0	3	3	3	2	9	2	3	3
1342	2	1	1	2	3	5	5	0	177	3.1329	60	19.1516	2	4	2	2	6	4	3	4	6	3	1	2	35	3	0	1	3	2	3	0	0	0	1	0	2	0	2	1	0	3	3	3	2	9	2	3	3
1343	2	3	1	1	3	5	3	0	167	2.7889	66	23.6652	2	3	4	4	4	3	3	4	3	4	2	2	34	4	0	1	0	0	0	0	0	0	0	0	0	0	0	0	0	1	1	1	1	3	1	1	1
1344	2	1	2	2	3	5	4	0	163	2.6569	58	21.83	2	2	3	2	4	3	3	3	4	3	3	1	30	3	1	1	1	1	0	0	0	0	0	0	0	0	0	0	0	0	0	0	0	2	1	2	2
1345	1	1	1	2	3	5	3	0	172	2.9584	50	16.901	1	4	4	4	4	4	4	4	4	4	4	2	40	3	0	0	1	1	1	1	0	0	1	1	0	0	1	1	0	0	1	1	1	4	1	2	2
1346	2	1	2	2	2	5	3	1	163	2.6569	51	19.1953	2	3	4	3	4	4	4	4	4	4	3	2	37	3	1	1	2	2	2	0	0	0	0	0	0	0	0	1	0	2	2	2	1	7	2	2	2
1347	2	1	2	1	3	5	3	0	169	2.8561	87	30.4611	4	4	3	2	3	2	2	2	4	3	3	1	28	2	0	0	0	0	0	0	0	0	0	3	0	0	0	1	0	0	0	0	1	2	1	1	2
1348	2	2	2	2	3	3	3	0	154	2.3716	60	25.2994	3	4	3	2	4	4	4	3	3	3	2	1	32	4	0	0	1	1	1	1	0	0	0	2	0	0	0	1	0	0	2	1	1	4	1	2	2
1349	1	1	1	1	3	5	3	0	171	2.9241	75	25.6489	3	3	3	3	3	3	3	3	4	4	4	2	33	3	0	1	0	0	0	0	0	0	0	0	0	0	0	0	0	0	0	0	1	2	1	2	2
1350	1	2	1	2	3	5	3	0	175	3.0625	86	28.0816	4	5	5	5	5	5	5	5	5	5	5	2	50	3	0	0	1	1	1	1	1	1	1	1	1	1	1	1	1	1	1	1	1	5	1	1	1
1351	2	1	1	1	4	5	3	0	162	2.6244	55	20.9572	2	2	2	2	5	4	5	5	5	5	5	2	40	2	0	2	1	1	1	1	1	1	1	1	1	1	1	1	0	0	0	0	0	4	1	1	1
1352	2	3	2	2	3	2	5	1	163.5	2.67322	60	22.4448	2	4	4	4	4	4	4	6	4	4	4	2	42	3	2	0	2	2	2	0	0	0	1	2	0	0	0	1	0	2	2	2	1	6	2	2	2
1353	2	1	1	1	3	5	2	0	169	2.8561	70	24.5089	3	4	5	5	5	2	2	2	5	5	3	2	38	3	0	2	0	0	0	0	0	0	0	2	0	0	0	1	0	2	1	2	1	6	2	2	1
1354	2	4	1	2	4	5	5	0	160	2.56	50	19.5312	2	1	1	1	1	5	5	1	5	1	1	1	22	4	2	1	1	2	0	2	1	0	1	1	1	0	0	1	0	2	3	2	1	7	2	3	3
1355	1	1	1	2	3	5	4	0	178	3.1684	70	22.0932	2	4	4	2	5	4	4	4	2	2	2	2	33	3	0	2	1	1	0	0	0	2	0	0	0	0	0	1	0	0	0	0	1	5	1	1	1
1356	2	1	1	1	4	5	3	0	162	2.6244	47	17.9089	1	3	3	4	4	4	4	3	1	1	1	1	28	4	0	2	1	1	1	0	0	0	0	1	0	0	0	1	0	1	1	1	1	6	2	2	2
1357	2	1	2	2	3	5	3	0	170	2.89	50	17.301	1	2	2	2	4	4	4	2	4	4	2	1	30	3	1	1	2	2	1	0	1	0	1	2	1	2	1	1	0	2	1	2	1	7	2	3	3
1358	2	1	1	1	3	5	4	0	166	2.7556	60	21.7738	2	4	4	4	5	2	1	1	3	5	3	1	32	4	0	2	0	0	0	0	0	0	0	0	0	0	0	0	0	0	1	1	0	3	1	3	3
1359	2	1	2	2	2	5	3	0	157	2.4649	49	19.8791	2	4	3	4	1	1	1	1	4	2	1	1	22	3	2	1	2	2	3	2	0	0	0	0	3	0	0	1	0	2	2	2	2	8	2	3	2
1360	1	2	2	2	2	3	4	0	179	3.2041	70	21.847	2	2	2	2	2	2	2	2	3	4	5	1	26	3	1	0	2	2	1	2	2	2	1	2	2	1	1	2	0	0	0	0	0	4	1	1	1
1361	1	1	1	1	3	5	2	0	175	3.0625	75	24.4898	3	3	3	2	3	3	3	3	4	4	3	1	31	2	0	1	0	0	0	1	0	0	0	1	0	0	1	1	0	1	1	1	0	3	1	1	2
1362	2	1	1	2	3	5	3	0	158	2.4964	53	21.2306	2	3	4	3	2	2	2	3	4	4	1	1	28	2	0	1	1	1	1	0	0	0	1	0	1	0	0	1	0	0	0	0	1	4	1	2	1
1363	1	1	2	2	3	5	2	0	172	2.9584	70	23.6614	2	4	4	2	4	4	2	2	4	4	2	2	32	2	0	1	0	0	0	0	0	0	0	0	0	0	0	0	0	0	0	0	1	2	1	1	1
1364	1	2	2	1	3	5	3	0	176	3.0976	66	21.3068	2	4	2	1	5	2	2	4	4	4	2	1	30	3	1	1	0	1	0	0	0	0	0	0	0	0	0	0	0	2	0	1	1	4	1	2	2
1365	1	1	2	2	2	3	2	0	172	2.9584	48	16.225	1	3	3	3	4	4	3	4	3	4	3	2	34	4	0	2	0	0	0	1	2	2	2	2	3	3	2	2	2	2	2	2	1	9	2	0	2
1366	1	2	1	2	4	5	3	0	181	3.2761	70	21.3669	2	1	1	1	1	1	1	1	4	4	2	1	17	3	1	1	2	2	1	1	0	0	1	1	1	0	0	1	0	2	2	2	1	7	2	3	3
1367	1	3	1	1	4	5	1	0	184	3.3856	95	28.06	4	2	2	2	2	2	2	2	2	2	2	1	20	3	2	1	0	1	0	0	0	0	0	0	0	0	0	0	0	0	0	0	0	2	1	0	0
1368	2	1	1	1	2	3	3	0	169	2.8561	68	23.8087	2	6	6	1	6	6	6	6	6	6	1	2	50	4	1	3	2	2	0	0	0	0	0	0	0	0	0	0	0	3	3	3	2	10	2	2	3
1369	1	3	2	2	2	5	2	0	175	3.0625	80	26.1224	3	1	1	1	1	1	1	1	1	1	1	1	10	2	0	0	0	0	0	0	0	0	0	0	0	0	0	0	0	0	0	0	0	0	1	0	0
1370	1	1	1	2	3	5	2	0	172	2.9584	55	18.5911	2	1	1	1	3	1	1	1	3	3	3	1	18	4	1	2	1	1	0	0	0	0	0	0	0	0	0	0	0	3	0	2	0	5	1	0	0
1371	1	1	1	1	2	5	4	0	172	2.9584	61	20.6193	2	3	3	1	3	3	3	5	1	5	1	1	28	4	2	3	3	3	0	0	2	2	0	3	0	0	0	1	0	2	2	2	2	11	2	4	2
1372	2	3	2	1	2	1	3	0	155	2.4025	50	20.8117	2	2	2	2	6	6	6	6	1	2	1	2	34	2	2	2	3	3	3	0	0	0	3	2	3	3	3	2	0	3	3	3	3	13	2	4	2
1373	2	1	1	2	2	5	4	0	169	2.8561	50	17.5064	1	4	4	4	5	5	5	5	5	5	2	2	44	4	2	2	2	2	2	1	0	0	0	0	0	0	0	1	0	1	0	1	1	7	2	3	3
1374	2	1	1	1	2	5	3	0	165	2.7225	55	20.202	2	4	4	2	2	3	3	3	4	4	2	1	31	4	1	3	1	1	0	0	0	0	0	0	0	0	0	0	0	1	1	1	1	6	2	1	1
1375	2	1	1	1	2	3	3	0	160	2.56	53	20.7031	2	5	5	2	5	3	4	4	4	4	3	2	39	4	0	2	0	0	0	0	0	0	0	1	0	0	0	1	0	1	1	1	0	4	1	3	2
1376	2	2	2	1	3	5	4	1	166	2.7556	57	20.6852	2	4	4	4	4	2	2	3	2	3	4	1	32	3	0	0	0	0	1	0	0	0	0	1	0	0	0	1	0	1	0	1	1	3	1	1	1
1377	2	4	2	1	3	5	4	0	173	2.9929	80	26.7299	3	5	5	2	5	2	2	2	2	5	2	1	32	4	0	1	0	0	0	0	0	0	1	0	0	0	0	1	0	0	0	0	0	2	1	1	1
1378	2	4	2	2	1	5	5	0	167	2.7889	65	23.3067	2	6	6	2	4	2	2	6	6	6	6	2	46	4	1	2	2	2	2	1	3	0	1	2	1	2	2	2	0	2	3	2	1	9	2	4	4
1379	1	2	2	2	2	5	2	0	168	2.8224	110	38.9739	4	2	2	4	2	2	2	2	2	2	2	1	22	3	0	0	0	0	0	0	0	0	0	1	0	0	0	1	0	0	0	0	1	2	1	1	1
1380	2	1	2	1	3	5	3	0	173	2.9929	60	20.0474	2	4	3	4	3	3	3	3	4	3	3	1	33	3	1	2	0	1	0	0	0	0	0	0	0	0	0	0	0	1	0	1	0	4	1	0	2
1381	2	2	2	2	3	3	4	0	165.5	2.73902	58	21.1754	2	2	3	4	4	3	4	5	5	3	2	2	35	4	0	0	1	1	1	1	0	0	0	1	0	0	0	1	0	1	0	1	1	4	1	2	1
1382	2	1	1	2	2	5	4	0	159	2.5281	58	22.9421	2	4	4	2	3	2	2	3	2	2	2	1	26	3	0	2	0	0	1	0	0	0	0	0	0	1	0	1	0	2	0	1	1	5	1	1	1
1383	2	1	2	2	3	5	3	1	164	2.6896	58	21.5645	2	2	2	4	4	3	3	3	4	4	4	1	33	3	1	1	2	2	2	0	0	0	0	1	0	0	0	1	0	2	2	2	2	8	2	1	1
1384	2	1	1	2	2	5	4	0	166	2.7556	55	19.9594	2	4	4	3	6	4	4	6	6	6	4	2	47	3	0	1	1	1	2	0	0	0	0	2	0	0	0	1	0	0	0	0	1	4	1	3	1
1385	1	4	2	2	3	2	3	0	178	3.1684	80	25.2493	3	4	3	2	5	6	6	4	6	6	2	2	44	3	0	1	2	1	0	2	0	0	0	2	0	0	0	1	0	2	2	2	2	7	2	2	3
1386	1	2	1	2	3	5	4	0	190	3.61	87	24.0997	3	1	3	1	6	3	4	5	6	2	1	2	32	3	1	1	2	2	0	0	0	0	0	0	0	0	0	0	0	0	3	2	0	5	1	4	3
1387	2	1	1	1	2	5	4	0	173	2.9929	72	24.0569	3	6	6	6	6	6	6	4	6	6	4	2	56	3	0	1	1	1	2	0	0	0	0	0	1	0	0	1	0	1	1	1	0	4	1	0	3
1388	1	2	2	2	2	5	3	0	182	3.3124	60	18.1138	1	3	3	2	2	2	2	5	3	4	4	1	30	3	1	2	0	1	0	0	0	0	1	1	0	0	0	1	0	0	0	0	1	5	1	3	3
1389	2	1	2	2	2	5	3	0	155	2.4025	48	19.9792	2	3	3	3	4	3	3	3	3	3	3	1	31	3	0	1	1	1	1	0	0	0	0	0	1	0	0	1	0	0	0	0	1	4	1	1	1
1390	2	3	2	2	3	5	5	0	163	2.6569	57	21.4536	2	3	2	4	3	3	3	3	4	2	2	1	29	3	1	0	1	1	0	0	0	1	0	0	0	0	1	1	0	0	0	0	0	2	1	2	1
1391	2	2	2	2	2	5	5	1	159	2.5281	52	20.5688	2	3	5	3	6	6	5	6	5	6	4	2	49	3	2	0	3	3	3	1	0	0	0	2	0	0	0	1	0	2	2	2	3	9	2	2	2
1392	2	1	2	1	4	5	4	0	164	2.6896	50	18.5901	2	1	1	1	6	5	5	4	5	2	2	1	32	3	0	1	0	0	0	0	0	0	0	0	0	0	0	0	0	0	0	0	0	1	1	1	1
1393	2	2	2	2	2	1	4	0	161	2.5921	51	19.6752	2	4	2	2	4	2	2	2	4	2	2	1	26	3	0	0	0	0	3	3	0	0	0	3	3	2	0	2	2	3	3	3	3	10	2	4	4
1394	2	1	1	2	4	5	3	1	169	2.8561	58	20.3074	2	4	4	1	6	5	5	1	5	4	4	2	39	4	0	2	0	0	0	0	0	0	0	1	0	0	3	1	0	3	3	3	1	7	2	3	2
1395	2	1	2	2	3	5	2	0	167	2.7889	49	17.5697	1	2	2	2	2	2	2	2	2	2	2	1	20	3	1	1	3	2	2	0	0	0	0	0	0	0	0	1	0	2	1	2	1	7	2	1	1
1396	2	1	1	2	3	5	3	0	171	2.9241	65	22.2291	2	2	2	2	2	2	2	2	2	2	2	1	20	3	0	1	0	0	0	0	0	0	0	0	0	0	0	0	0	0	0	0	0	1	1	1	1
1397	2	1	1	1	3	5	3	0	168	2.8224	58	20.5499	2	4	4	2	4	2	2	5	5	4	3	2	35	3	0	2	0	0	1	0	0	0	0	0	0	0	0	1	0	0	0	0	0	3	1	0	2
1398	1	2	2	2	2	5	4	0	172	2.9584	80	27.0416	3	4	4	2	4	4	4	4	4	4	1	2	35	4	2	2	2	2	0	0	0	1	0	2	0	0	1	1	0	2	1	2	1	8	2	1	2
1399	2	1	1	2	3	5	2	0	165	2.7225	64	23.5078	2	3	4	4	3	2	3	3	3	3	3	1	31	2	1	1	1	1	0	0	0	0	1	1	0	2	0	1	0	0	1	1	0	4	1	3	3
1400	2	1	2	2	3	5	5	1	165	2.7225	52	19.1001	2	5	5	5	5	4	4	4	4	4	5	2	45	3	2	2	0	1	1	1	1	1	1	1	1	1	1	1	1	1	1	1	1	7	2	2	2
1401	2	2	2	2	2	5	2	0	155	2.4025	52	21.6441	2	5	5	2	5	5	5	2	2	5	2	2	38	2	1	1	0	1	1	0	0	0	0	0	0	0	0	1	0	1	0	1	0	4	1	1	1
1402	2	1	2	2	2	5	4	1	162	2.6244	57	21.7193	2	4	5	4	5	4	4	4	4	5	3	2	42	3	0	2	2	1	2	0	1	0	1	2	1	2	0	1	0	3	2	2	1	7	2	3	2
1403	2	1	2	2	3	5	3	0	163	2.6569	59	22.2063	2	2	2	2	2	2	2	2	2	2	2	1	20	3	0	2	1	1	1	1	0	0	0	1	0	0	0	1	0	2	1	2	1	7	2	1	1
1404	2	1	2	2	2	1	3	0	169	2.8561	61	21.3578	2	2	4	4	5	4	4	4	4	3	2	2	36	3	0	0	0	0	0	0	0	0	0	0	0	0	0	0	0	2	1	2	0	2	1	1	3
1405	2	4	2	2	1	5	3	1	157	2.4649	50	20.2848	2	3	5	2	5	5	5	3	5	5	5	2	43	3	1	1	3	2	0	2	0	1	0	2	0	0	0	1	0	3	3	3	2	9	2	3	2
1406	2	4	2	2	4	5	2	0	163	2.6569	57	21.4536	2	2	2	4	4	2	2	5	2	4	1	1	28	3	0	1	1	1	0	0	0	0	0	0	0	0	0	0	0	0	0	0	1	3	1	1	1
1407	2	1	2	2	2	5	4	0	165	2.7225	77	28.2828	4	3	3	1	4	1	1	4	4	2	1	1	24	2	0	1	2	1	0	2	0	0	0	1	0	0	0	1	0	2	1	2	1	6	2	1	1
1408	1	1	2	2	2	3	2	0	165	2.7225	75	27.5482	3	1	1	1	1	1	1	1	4	1	1	1	13	3	1	1	3	2	1	1	0	0	0	0	0	0	0	1	0	0	0	0	1	5	1	0	0
1409	2	2	2	2	2	5	4	0	155	2.4025	45	18.7305	2	3	3	3	2	2	2	4	4	4	3	1	30	3	0	0	0	0	0	0	0	0	1	1	0	0	1	1	0	1	0	1	0	2	1	1	1
1410	2	1	1	1	3	5	3	1	170	2.89	80	27.6817	3	4	5	5	5	5	5	3	4	5	5	2	46	4	2	3	2	2	1	0	2	0	0	0	0	1	1	1	1	2	2	2	1	10	2	3	3
1411	2	4	1	2	3	5	3	0	170	2.89	72	24.9135	3	2	4	2	5	5	5	5	5	3	2	2	38	3	2	2	3	3	3	1	1	1	1	1	2	2	1	2	0	1	2	2	3	12	2	2	3
1412	2	1	2	2	3	5	3	1	161	2.5921	55	21.2183	2	4	4	3	5	2	2	4	4	4	2	2	34	3	0	1	2	1	2	1	0	1	0	2	1	0	1	1	0	2	2	2	1	6	2	2	2
1413	2	1	2	2	2	5	4	0	158	2.4964	47	18.8271	2	3	4	3	4	3	4	3	4	4	3	2	35	3	1	1	1	1	1	1	1	1	1	1	1	1	1	1	0	1	1	1	1	5	1	2	2
1414	2	1	1	1	3	5	4	0	158	2.4964	48	19.2277	2	2	3	1	6	6	1	6	2	2	1	1	30	3	1	2	2	2	2	0	0	0	1	0	0	0	1	1	0	2	0	1	1	7	2	1	1
1415	2	2	2	1	2	2	5	1	155	2.4025	47	19.563	2	2	4	2	6	5	5	4	2	4	3	2	37	4	2	0	2	2	1	1	1	2	0	1	1	0	0	1	0	2	2	2	2	7	2	2	2
1416	2	1	1	1	3	5	2	0	157	2.4649	58	23.5304	2	3	3	3	3	3	3	3	3	3	3	1	30	3	0	1	0	0	0	0	0	0	0	0	0	0	0	0	0	1	1	1	1	3	1	1	1
1417	2	1	2	2	3	4	3	1	165	2.7225	45	16.5289	1	3	4	2	5	2	5	1	4	2	1	1	29	4	1	1	1	1	0	0	1	0	0	0	0	0	2	1	0	2	0	1	1	5	1	2	2
1418	2	2	2	2	2	3	3	0	165	2.7225	70	25.7117	3	4	2	3	6	1	1	5	3	4	2	1	31	3	2	1	2	2	0	0	0	0	0	0	0	0	0	0	0	3	0	2	1	6	2	2	2
1419	1	1	2	2	2	5	3	0	176	3.0976	55.7	17.9817	1	4	4	3	2	3	1	2	5	4	3	1	31	3	1	2	1	1	2	0	0	0	0	0	1	0	0	1	0	1	2	2	2	8	2	2	3
1420	2	4	2	1	2	5	4	0	166	2.7556	55	19.9594	2	1	1	1	1	1	1	1	1	1	1	1	10	3	0	1	2	1	1	0	0	0	2	0	0	2	0	1	0	2	2	2	0	5	1	0	0
1421	1	3	1	1	3	5	3	0	175	3.0625	80	26.1224	3	4	3	2	5	2	5	5	2	5	2	2	35	4	0	0	0	0	0	1	0	0	0	0	1	0	0	1	0	1	1	1	1	3	1	1	1
1422	2	1	2	1	3	5	3	0	165	2.7225	75	27.5482	3	2	2	4	2	2	2	2	4	4	2	1	26	2	0	1	1	1	1	1	1	1	1	1	1	1	1	1	0	1	1	1	0	4	1	1	2
1423	2	4	2	2	3	5	4	0	153	2.3409	42	17.9418	1	2	4	2	2	2	2	3	3	4	2	1	26	3	0	2	0	0	0	0	0	0	0	0	0	0	0	0	0	0	0	0	1	3	1	1	2
1424	2	1	1	1	3	5	4	1	163	2.6569	55	20.7008	2	4	4	3	3	2	4	4	3	5	3	2	35	4	0	2	1	1	2	0	0	0	2	2	1	1	1	1	0	3	3	3	1	8	2	1	1
1425	1	2	2	2	2	5	4	0	180	3.24	64	19.7531	2	1	1	4	4	3	3	2	5	5	3	1	31	4	2	1	3	3	1	0	0	0	0	0	0	0	0	1	0	0	0	0	1	6	2	3	1
1426	2	3	1	1	3	5	3	0	167	2.7889	59	21.1553	2	4	4	4	3	1	1	4	1	3	1	1	26	2	2	1	1	2	0	0	1	1	0	0	0	0	0	1	0	3	2	2	0	6	2	3	2
1427	2	2	2	2	3	5	3	0	167	2.7889	63	22.5896	2	3	4	3	3	2	2	3	2	3	2	1	27	4	0	0	1	1	2	0	0	0	1	1	1	0	0	1	0	1	2	2	2	6	2	1	1
1428	2	3	2	2	2	1	2	1	158	2.4964	53	21.2306	2	4	4	1	2	1	1	1	2	2	1	1	19	4	1	2	2	2	1	0	0	0	0	0	0	0	0	1	0	1	0	1	2	8	2	3	2
1429	1	2	2	2	2	5	5	1	168	2.8224	64	22.6757	2	4	5	5	4	4	5	5	5	5	5	2	47	3	1	1	2	2	0	0	0	0	0	0	0	1	1	1	0	1	2	2	2	8	2	2	3
1430	2	2	2	2	3	1	4	1	151	2.2801	75	32.8933	4	4	4	4	3	3	3	4	4	5	4	2	38	3	0	0	1	1	2	3	1	2	1	3	1	0	1	2	0	2	2	2	1	6	2	3	3
1431	2	1	2	2	3	5	5	0	168	2.8224	60	21.2585	2	2	3	4	4	2	2	3	3	3	2	1	28	4	0	2	1	1	0	0	0	0	0	1	0	0	0	1	0	2	1	2	1	7	2	1	1
1432	2	3	1	2	3	5	2	0	172	2.9584	59	19.9432	2	5	5	5	2	2	2	2	4	5	2	2	34	4	0	0	1	1	0	0	0	0	1	1	1	1	1	1	0	2	2	2	1	5	1	1	1
1433	1	1	1	2	2	5	3	0	179	3.2041	70	21.847	2	1	4	4	4	2	2	2	5	5	5	2	34	4	0	1	0	0	0	0	0	0	0	0	0	0	0	0	0	0	0	0	0	1	1	1	1
1434	2	2	2	1	2	5	5	0	160	2.56	65	25.3906	3	2	5	2	5	2	2	2	5	5	5	2	35	3	2	1	1	2	2	0	0	1	1	1	1	0	0	1	0	0	1	1	2	7	2	2	3
1435	1	1	1	1	3	5	4	1	171	2.9241	71	24.281	3	4	5	3	2	2	2	4	3	4	2	1	31	4	1	1	2	2	1	0	0	0	0	2	2	0	1	1	0	2	3	2	2	8	2	3	2
1436	2	1	2	1	3	5	3	1	161	2.5921	48	18.5178	2	4	4	2	4	4	4	4	4	4	4	2	38	4	1	3	1	1	2	0	0	0	0	3	1	0	0	1	0	3	3	3	2	10	2	4	3
1437	2	3	1	1	3	5	4	0	160	2.56	60	23.4375	2	2	5	2	3	3	4	3	4	4	4	2	34	2	1	0	1	1	1	0	0	0	1	0	0	0	0	1	0	2	1	2	1	5	1	3	3
1438	1	1	1	1	2	5	3	0	165	2.7225	70	25.7117	3	4	5	4	4	3	3	3	5	3	5	2	39	3	0	1	0	0	0	0	0	0	0	0	0	0	0	0	0	0	0	0	0	1	1	2	2
1439	2	2	2	2	2	1	5	1	174	3.0276	71	23.4509	2	6	6	5	6	5	5	5	5	5	5	2	53	3	1	1	2	2	1	1	0	0	0	1	0	1	0	1	0	2	2	2	1	7	2	2	3
1440	2	3	1	1	3	5	4	0	166	2.7556	52	18.8707	2	4	4	5	4	4	4	3	3	5	4	2	40	4	0	1	0	0	0	0	0	0	0	0	0	0	0	0	0	1	1	1	1	3	1	2	3
1441	1	2	2	1	3	3	3	0	168	2.8224	60	21.2585	2	2	2	2	3	3	4	1	4	4	3	1	28	4	1	0	2	2	2	1	0	0	0	3	0	0	0	1	0	0	0	0	1	4	1	2	2
1442	2	1	1	1	3	5	3	0	171	2.9241	53	18.1252	1	4	5	5	3	3	3	4	5	6	2	2	40	4	0	1	0	0	2	0	0	0	0	0	1	0	0	1	0	2	0	1	1	4	1	2	3
1443	2	1	1	1	3	5	4	1	178	3.1684	78	24.6181	3	4	4	3	4	3	3	4	4	3	2	2	34	3	0	2	0	0	1	0	0	0	0	1	0	0	0	1	0	2	1	2	1	6	2	1	2
1444	2	1	2	2	3	5	3	0	163	2.6569	60	22.5827	2	2	4	2	4	4	2	5	5	2	2	1	32	3	0	1	0	0	1	0	0	0	0	0	1	0	0	1	0	0	0	0	0	2	1	1	1
1445	1	2	2	2	2	5	4	0	170	2.89	52	17.9931	1	3	4	4	4	4	4	4	4	4	4	2	39	3	1	1	1	1	2	1	0	2	0	0	0	0	0	1	0	0	0	0	0	3	1	2	2
1446	2	1	2	1	3	3	4	0	158	2.4964	72	28.8415	4	3	4	4	4	4	4	4	2	4	4	2	37	2	1	2	2	2	1	0	0	0	0	0	1	0	0	1	0	2	2	2	1	8	2	2	3
1447	2	1	1	2	2	5	4	0	173	2.9929	63	21.0498	2	4	5	2	5	5	5	4	5	6	2	2	43	3	2	2	3	3	1	2	0	2	0	0	0	0	0	1	0	2	2	2	2	10	2	2	2
1448	1	1	1	2	4	5	2	0	176	3.0976	82	26.4721	3	2	2	2	2	2	2	2	2	2	2	1	20	2	1	0	0	1	0	0	0	0	0	1	0	0	0	1	0	0	0	0	0	2	1	1	1
1449	2	1	2	2	2	5	3	1	163	2.6569	57	21.4536	2	4	4	4	4	4	2	4	4	4	4	2	38	3	0	1	0	0	2	2	0	1	2	2	0	0	0	1	0	2	0	1	0	3	1	1	1
1450	2	2	1	2	2	3	4	1	172	2.9584	62	20.9573	2	4	4	2	5	4	3	4	2	4	4	2	36	4	0	1	1	1	0	0	0	0	2	2	0	0	1	1	0	2	1	2	0	5	1	2	3
1451	2	1	2	2	2	5	3	0	165	2.7225	46	16.8962	1	4	4	3	2	1	1	1	2	2	2	1	22	3	0	2	0	0	0	0	0	0	0	0	0	0	0	0	0	2	0	1	1	4	1	1	1
1452	1	3	1	1	3	5	4	0	165	2.7225	74	27.1809	3	1	4	2	5	5	2	3	3	3	2	1	30	4	0	0	1	1	0	2	0	0	0	0	0	1	0	1	0	0	0	0	1	3	1	2	2
1453	2	1	1	1	4	5	3	0	156	2.4336	50	20.5457	2	2	3	4	2	4	2	2	3	2	1	1	25	3	1	1	0	1	0	0	0	0	0	0	0	0	0	0	0	0	0	0	0	2	1	3	1
1454	2	1	1	2	3	2	2	1	165	2.7225	78	28.6501	4	3	3	3	3	3	3	3	3	3	3	1	30	3	1	3	3	2	0	2	2	2	2	3	2	2	2	2	1	2	2	2	3	13	2	3	4
1455	2	4	2	1	2	5	3	1	160	2.56	50	19.5312	2	4	4	4	3	3	3	3	4	5	4	2	37	3	1	1	1	1	1	1	0	0	1	1	1	0	0	1	0	2	2	2	1	6	2	1	3
1456	2	1	1	1	3	3	3	0	163	2.6569	60	22.5827	2	2	3	4	4	3	3	4	4	4	3	2	34	3	0	1	0	0	1	0	0	0	0	0	1	0	0	1	0	2	0	1	0	3	1	3	2
1457	1	4	1	1	2	5	3	0	170	2.89	80	27.6817	3	1	1	1	1	1	1	1	4	2	1	1	14	3	1	1	0	1	0	0	0	0	0	0	0	0	0	0	0	0	0	0	0	2	1	0	0
1458	1	1	1	1	3	5	4	0	176	3.0976	73	23.5666	2	3	3	2	3	3	3	2	3	4	3	1	29	4	0	2	1	1	0	1	0	0	0	0	0	0	0	1	0	1	1	1	0	5	1	0	1
1459	1	1	2	2	3	5	5	0	175	3.0625	63	20.5714	2	4	3	3	3	3	3	3	4	3	2	1	31	4	0	2	1	1	1	0	1	0	0	0	0	0	0	1	0	0	0	0	0	4	1	1	1
1460	1	3	2	1	3	5	3	0	171	2.9241	58	19.8352	2	2	2	2	2	2	2	3	4	4	2	1	25	4	2	1	1	2	0	0	0	0	0	0	0	0	0	0	0	2	2	2	0	5	1	2	1
1461	2	1	2	2	2	4	5	0	168.5	2.83922	66	23.2458	2	4	4	4	4	3	3	4	4	4	3	2	37	4	0	1	2	1	1	0	0	0	0	0	1	0	0	1	0	0	1	1	2	6	2	3	3
1462	2	1	1	1	3	5	4	1	158	2.4964	63	25.2363	3	4	4	4	4	4	4	4	4	4	4	2	40	4	1	2	2	2	3	0	0	0	2	3	0	0	0	1	0	3	2	2	2	9	2	3	3
1463	2	3	2	1	3	5	3	0	166	2.7556	60	21.7738	2	3	4	3	4	4	4	3	4	3	3	2	35	3	1	1	0	1	0	0	0	0	0	1	0	0	0	1	0	1	0	1	1	5	1	1	2
1464	2	1	2	2	2	3	4	0	176.5	3.11523	61	19.5813	2	5	5	2	2	2	2	2	2	5	4	1	31	4	0	2	0	0	1	0	0	0	0	1	1	0	0	1	0	2	2	2	1	6	2	1	2
1465	2	4	1	1	3	5	4	1	165	2.7225	60	22.0386	2	3	5	6	3	3	3	1	5	5	3	2	37	4	0	2	2	1	1	2	0	0	0	0	0	3	0	1	2	0	0	0	1	7	2	0	3
1466	2	4	2	2	3	2	3	0	160	2.56	58	22.6562	2	2	4	1	5	3	1	2	5	5	3	1	31	4	0	1	0	0	0	0	0	0	0	0	1	0	0	1	0	1	1	1	1	4	1	1	2
1467	2	1	2	2	2	5	1	0	166	2.7556	80	29.0318	4	4	4	2	1	1	4	1	6	1	1	1	25	3	0	1	0	0	0	0	0	0	0	0	0	0	1	1	0	1	2	2	1	5	1	3	3
1468	2	1	1	2	2	2	3	0	163	2.6569	46	17.3134	1	4	2	2	4	4	4	4	4	4	4	2	36	3	1	2	1	1	1	1	1	1	1	2	1	1	1	2	1	1	1	1	1	8	2	2	2
1469	2	1	1	2	3	4	4	1	163	2.6569	53	19.9481	2	4	4	2	4	3	3	5	3	4	2	2	34	3	0	2	2	1	1	1	0	0	0	0	1	1	0	1	0	3	3	3	1	8	2	3	2
1470	2	2	2	2	3	5	4	1	165	2.7225	51	18.7328	2	3	5	5	6	2	3	6	6	5	5	2	46	4	1	0	2	2	0	0	2	0	1	0	0	0	1	1	0	3	1	2	1	6	2	1	2
1471	2	3	2	2	3	5	3	0	162	2.6244	110	41.9143	4	4	5	5	3	4	4	5	4	4	2	2	40	3	0	1	0	0	1	0	0	0	3	0	0	0	0	1	0	2	2	2	1	5	1	2	2
1472	2	4	2	2	3	5	5	1	160	2.56	50	19.5312	2	3	4	4	4	3	3	5	3	4	1	2	34	4	1	2	3	2	2	0	0	0	0	0	0	0	0	1	0	3	1	2	1	8	2	1	3
1473	1	2	2	1	3	5	4	0	172	2.9584	78	26.3656	3	2	3	2	4	2	2	2	2	2	2	1	23	3	0	1	0	0	1	1	0	0	0	1	0	0	0	1	0	0	0	0	1	3	1	1	1
1474	1	1	2	1	3	4	3	0	182	3.3124	82	24.7555	3	2	4	2	2	2	2	2	4	2	2	1	24	4	1	1	1	1	1	0	0	0	0	0	0	0	0	1	0	0	0	0	1	4	1	1	1
1475	2	1	1	1	4	5	2	0	168	2.8224	49	17.3611	1	4	2	2	2	2	2	2	4	5	2	1	27	3	0	2	2	1	0	0	0	0	1	0	0	0	0	1	0	0	0	0	1	5	1	1	1
1476	1	4	2	1	2	5	3	1	160	2.56	50	19.5312	2	2	4	2	4	4	4	4	2	2	2	1	30	3	0	1	2	1	2	0	0	0	0	2	2	0	0	1	1	3	2	2	2	8	2	1	3
1477	2	1	1	2	3	5	3	0	166	2.7556	60	21.7738	2	4	3	2	2	2	2	4	2	4	2	1	27	3	0	1	0	0	0	0	0	0	0	0	0	0	0	0	0	0	0	0	0	1	1	2	2
1478	1	2	2	2	3	5	4	1	180	3.24	130	40.1235	4	2	2	4	5	2	1	4	5	5	2	2	32	4	0	1	0	0	0	0	0	0	0	0	0	0	0	0	0	0	0	0	1	2	1	3	1
1479	2	1	2	2	2	5	3	0	168	2.8224	85	30.1162	4	2	2	2	2	2	2	2	2	2	2	1	20	3	0	1	2	1	3	0	0	0	0	0	0	0	0	1	0	0	0	0	0	3	1	1	1
1480	1	1	2	2	2	5	3	0	175	3.0625	58	18.9388	2	2	4	3	5	4	4	4	4	3	3	2	36	3	1	1	1	1	0	1	0	0	0	2	0	0	0	1	0	2	0	1	1	5	1	1	1
1481	2	1	1	1	3	2	3	0	162	2.6244	65	24.7676	3	2	2	2	2	2	2	2	2	2	2	1	20	4	0	3	0	0	0	0	0	0	0	0	0	0	0	0	0	0	0	0	0	3	1	1	1
1482	2	2	2	2	2	5	4	0	165	2.7225	56	20.5693	2	4	2	5	4	3	3	3	6	5	2	2	37	3	1	1	1	1	2	0	0	0	0	1	0	0	0	1	0	1	0	1	1	5	1	2	2
1483	1	2	2	2	4	5	2	0	183	3.3489	75	22.3954	2	2	2	2	2	2	2	2	2	2	2	1	20	3	1	1	2	2	2	0	0	0	0	2	0	0	0	1	0	2	0	1	2	7	2	2	2
1484	1	2	2	1	2	1	3	0	182	3.3124	62	18.7175	2	2	2	2	2	2	2	2	4	4	2	1	24	3	0	0	0	0	0	0	0	0	0	0	0	0	0	0	0	0	0	0	0	0	1	1	1
1485	1	1	2	1	3	2	3	0	175	3.0625	80	26.1224	3	4	4	2	3	3	3	3	4	4	4	2	34	3	0	2	0	0	1	0	0	0	0	1	0	0	0	1	0	0	0	0	0	3	1	1	1
1486	2	1	2	2	2	5	3	0	168	2.8224	68	24.093	3	2	5	4	5	3	4	4	5	5	3	2	40	4	0	1	1	1	0	0	0	0	0	2	0	1	0	1	0	3	1	2	0	5	1	1	2
1487	2	1	2	1	2	5	3	0	166	2.7556	58	21.048	2	5	6	1	4	2	2	5	4	5	2	2	36	3	1	1	1	1	2	1	0	1	1	0	1	1	0	1	0	2	1	2	1	6	2	2	3
1488	1	2	2	2	3	5	2	0	173	2.9929	65	21.7181	2	2	2	4	4	4	2	2	2	2	2	1	26	3	0	1	0	0	2	0	0	0	0	0	0	0	0	1	0	0	0	0	0	2	1	1	1
1489	2	1	1	1	2	5	3	0	164	2.6896	60	22.3081	2	4	4	2	3	3	3	4	5	4	4	2	36	4	0	2	0	0	0	0	0	0	0	0	0	0	0	0	0	0	1	1	0	3	1	1	1
1490	1	2	1	1	3	5	4	0	177	3.1329	70	22.3435	2	4	4	4	3	3	3	3	3	3	3	2	33	3	0	1	1	1	1	0	0	0	0	0	0	0	0	1	0	0	0	0	1	4	1	2	2
1491	1	1	2	1	2	5	3	0	160	2.56	65	25.3906	3	4	4	3	1	1	1	1	4	3	2	1	24	3	0	3	0	0	0	0	0	0	0	0	1	0	1	1	0	2	2	2	0	6	2	3	3
1492	1	1	2	2	2	5	3	0	176	3.0976	80	25.8264	3	2	4	4	5	4	5	4	4	4	2	2	38	3	0	1	1	1	1	0	1	1	0	0	0	0	0	1	0	0	0	0	1	4	1	2	2
1493	2	1	2	2	2	5	3	1	161	2.5921	66	25.462	3	3	4	5	4	4	4	5	5	5	2	2	41	3	0	1	1	1	1	0	0	0	0	0	1	0	0	1	0	1	1	1	1	5	1	3	2
1494	2	2	2	2	4	5	3	1	170	2.89	64	22.1453	2	4	4	4	5	3	3	5	5	5	2	2	40	3	2	0	1	2	2	0	0	0	0	1	0	0	0	1	0	0	0	0	1	4	1	2	2
1495	2	4	2	1	3	3	4	0	155	2.4025	40	16.6493	1	1	4	2	6	6	6	3	4	4	2	2	38	4	1	0	3	2	2	2	0	0	0	1	1	0	0	1	0	2	1	2	2	7	2	0	1
1496	1	4	2	2	3	3	3	1	175	3.0625	70	22.8571	2	3	3	1	3	4	2	4	2	5	2	1	29	3	1	1	3	2	0	0	0	0	0	2	0	0	3	1	2	2	1	2	1	9	2	3	3
1497	2	3	1	1	4	5	4	0	163	2.6569	55	20.7008	2	4	4	3	4	2	2	4	3	3	4	1	33	4	0	1	0	0	0	0	0	0	0	0	0	0	1	1	0	0	0	0	0	2	1	1	1
1498	2	1	2	2	3	5	5	0	165	2.7225	75	27.5482	3	5	5	4	6	4	4	5	6	6	4	2	49	3	0	1	2	1	0	0	0	0	0	0	0	0	1	1	0	2	3	2	1	6	2	2	3
1499	2	1	2	2	2	5	3	0	160	2.56	60	23.4375	2	2	4	4	3	3	3	3	4	5	2	1	33	3	0	2	1	1	1	0	0	0	0	0	0	0	0	1	0	1	1	1	0	5	1	1	1
1500	1	1	1	1	3	5	4	0	170	2.89	66	22.8374	2	1	3	3	3	3	3	3	3	3	3	1	28	4	2	2	2	2	2	1	3	0	1	0	0	0	0	1	0	2	0	1	1	7	2	2	2
1501	2	3	1	2	2	5	4	0	168	2.8224	58	20.5499	2	5	4	4	4	4	4	4	3	4	4	2	40	4	0	1	0	0	0	0	0	0	0	0	0	0	0	0	0	0	1	1	1	3	1	3	2
1502	1	2	2	2	3	5	2	0	184	3.3856	65	19.199	2	2	5	2	2	2	2	2	2	2	2	1	23	4	0	1	0	0	0	0	0	0	0	0	0	0	0	0	0	0	0	0	0	1	1	1	1
1503	2	1	2	2	2	3	4	1	162	2.6244	52	19.8141	2	4	4	4	4	4	4	4	4	4	2	2	38	4	1	2	3	2	2	1	0	0	0	2	1	0	3	1	0	2	1	2	2	9	2	3	3
1504	2	4	2	1	4	5	5	1	165	2.7225	55	20.202	2	6	4	2	3	4	4	2	6	6	2	2	39	3	1	2	2	2	2	1	0	2	2	0	2	1	0	2	2	3	3	3	2	13	2	3	3
1505	1	1	2	2	3	5	1	0	188.5	3.55322	69.5	19.5597	2	1	1	1	1	1	1	1	1	1	1	1	10	1	0	0	0	0	0	0	0	0	0	0	0	0	0	0	0	0	0	0	0	0	1	0	0
1506	2	1	1	2	3	1	3	0	159	2.5281	60	23.7332	2	3	3	4	4	3	3	3	3	4	4	2	34	3	0	2	0	0	0	0	0	0	0	0	0	0	0	0	0	2	2	2	0	4	1	2	2
1507	2	3	2	1	2	5	5	0	168	2.8224	67	23.7387	2	4	5	5	3	5	5	5	5	5	5	2	47	4	0	1	2	1	1	1	1	1	2	0	0	0	0	1	0	3	3	3	1	7	2	3	2
1508	2	1	1	1	3	4	3	0	160	2.56	55	21.4844	2	3	4	2	2	2	2	2	4	4	1	1	26	4	0	2	0	0	0	0	0	0	0	0	0	0	0	0	0	2	2	2	1	5	1	4	4
1509	2	2	2	1	4	3	4	0	167.5	2.80563	57	20.3163	2	1	2	2	2	1	1	2	5	4	2	1	22	1	1	0	1	1	1	0	0	0	0	0	0	0	0	1	0	1	0	1	0	3	1	0	0
1510	2	1	1	2	3	5	4	0	162	2.6244	80	30.4832	4	4	4	4	4	4	6	4	4	4	4	2	42	3	0	2	2	1	3	1	3	3	3	3	3	3	2	3	0	3	3	3	2	11	2	3	2
1511	2	4	2	2	2	5	2	0	160	2.56	50	19.5312	2	3	4	4	4	3	4	4	4	4	3	2	37	2	1	0	1	1	1	1	0	0	0	1	0	0	1	1	0	2	2	2	1	5	1	3	4
1512	2	1	1	2	4	5	3	1	165	2.7225	48	17.6309	1	2	2	2	4	4	4	4	5	4	2	1	33	3	1	1	2	2	3	1	2	1	3	2	2	2	2	2	0	3	3	3	2	10	2	3	3
1513	2	1	2	1	3	5	2	1	170	2.89	71.5	24.7405	3	5	5	5	5	5	3	3	3	3	3	2	40	3	1	0	2	2	2	2	2	2	2	2	2	2	2	2	2	2	2	2	2	10	2	3	3
1514	2	1	2	2	4	5	4	1	163	2.6569	48	18.0662	1	2	4	2	2	2	2	2	2	4	2	1	24	4	0	2	1	1	1	1	0	0	0	2	0	0	0	1	0	2	2	2	1	7	2	2	2
1515	2	1	2	1	2	5	1	0	160	2.56	110	42.9688	4	2	2	4	4	2	2	4	4	4	2	1	30	4	2	3	3	3	3	0	0	3	0	3	3	2	0	2	0	3	3	3	3	14	2	3	1
1516	2	1	1	2	2	5	4	0	159	2.5281	60	23.7332	2	2	4	3	3	3	3	3	4	4	4	1	33	3	0	2	0	0	1	1	0	0	0	2	0	0	0	1	0	1	0	1	0	4	1	1	1
1517	2	3	2	2	3	5	5	1	163	2.6569	54	20.3244	2	4	3	4	5	4	4	4	4	4	4	2	40	2	1	0	2	2	2	3	1	2	2	0	0	0	1	2	0	1	1	1	1	6	2	2	2
1518	2	1	2	2	2	5	4	0	164	2.6896	58	21.5645	2	3	3	2	5	5	5	5	5	5	2	2	40	4	1	2	3	2	0	0	0	2	0	3	0	0	2	1	0	2	2	2	2	9	2	2	2
1519	1	2	2	2	2	5	4	0	183	3.3489	85	25.3815	3	4	3	2	4	3	3	4	2	4	2	1	31	4	0	0	0	0	3	0	0	0	0	0	0	0	0	1	0	3	1	2	1	4	1	0	0
1520	2	3	2	2	2	5	5	1	160	2.56	56	21.875	2	5	6	6	5	4	4	5	5	6	4	2	50	3	0	1	0	0	1	1	0	0	0	1	1	0	0	1	0	2	2	2	1	5	1	2	3
1521	2	1	2	2	3	5	4	0	162	2.6244	48	18.2899	1	4	4	2	4	4	4	4	6	6	4	2	42	3	0	1	2	1	2	1	0	0	0	0	0	0	1	1	0	2	2	2	2	7	2	3	3
1522	1	2	2	2	2	5	2	0	175	3.0625	75	24.4898	3	3	4	1	2	2	2	4	3	4	2	1	27	4	0	1	0	0	0	0	0	0	0	0	0	0	0	0	0	0	0	0	0	1	1	0	1
1523	2	1	1	2	2	5	3	0	162	2.6244	55	20.9572	2	1	1	3	1	1	1	1	1	1	1	1	12	2	0	0	0	0	0	0	0	0	0	0	0	0	0	0	0	0	0	0	0	0	1	0	0
1524	2	1	2	1	3	5	3	0	162	2.6244	47	17.9089	1	1	1	3	1	1	1	2	2	1	1	1	14	3	1	0	1	1	0	0	0	2	0	0	0	0	0	1	0	0	0	0	0	2	1	0	0
1525	2	2	1	2	2	5	4	0	160	2.56	51	19.9219	2	3	4	5	4	3	3	5	5	5	1	2	38	3	1	1	1	1	1	2	0	0	1	0	0	1	0	1	0	0	1	1	1	5	1	2	2
1526	2	4	2	1	2	5	2	1	163	2.6569	75	28.2284	4	5	5	5	5	5	5	5	5	5	5	2	50	4	1	2	0	1	0	0	0	0	1	0	0	0	0	1	0	2	2	2	1	7	2	3	3
1527	2	2	2	2	2	5	3	0	164	2.6896	50	18.5901	2	2	2	2	5	3	3	3	6	5	3	2	34	3	1	1	2	2	3	1	0	3	0	0	0	0	0	1	0	0	0	0	2	6	2	1	1
1528	2	1	2	2	4	5	5	1	166	2.7556	62	22.4996	2	4	5	4	6	2	2	2	4	4	4	2	37	4	1	3	2	2	2	2	0	3	1	0	0	0	0	1	0	0	0	0	0	6	2	2	3
1529	1	3	2	2	2	5	4	1	180	3.24	95	29.321	4	2	4	4	4	4	4	4	4	4	4	2	38	4	1	0	3	2	3	0	0	3	0	0	0	0	0	1	0	2	2	2	2	7	2	1	2
1530	2	2	2	2	3	5	4	1	160	2.56	46	17.9688	1	2	3	2	5	3	5	5	6	5	1	2	37	4	0	0	1	1	2	0	0	0	2	0	0	0	2	1	0	1	1	1	1	4	1	3	0
1531	1	2	1	1	3	5	4	0	178	3.1684	78	24.6181	3	3	4	3	6	4	4	4	6	4	4	2	42	4	0	1	0	0	0	0	0	0	0	0	0	0	0	0	0	0	0	0	3	4	1	1	1
1532	1	2	1	2	2	5	2	0	186	3.4596	78	22.546	2	2	4	2	2	2	2	2	5	4	2	1	27	3	0	1	0	0	0	0	0	2	0	0	0	0	0	1	0	2	0	1	1	4	1	1	1
1533	2	1	1	1	2	5	4	0	163	2.6569	70	26.3465	3	3	3	4	4	4	4	4	5	4	2	2	37	4	2	2	3	3	3	0	0	3	0	3	1	0	0	2	0	3	3	3	3	13	2	2	2
1534	2	1	2	2	2	5	4	0	160	2.56	50	19.5312	2	4	4	4	4	3	3	3	4	4	3	2	36	4	0	1	0	0	0	0	0	0	0	1	0	0	0	1	0	1	0	1	1	4	1	2	2
1535	2	1	2	2	2	5	3	0	165	2.7225	64	23.5078	2	4	4	2	2	2	2	4	4	4	2	1	30	4	0	1	1	1	0	0	1	0	0	1	1	0	0	1	0	1	1	1	1	5	1	1	1
1536	2	2	1	2	2	5	4	0	162	2.6244	48	18.2899	1	3	3	4	4	3	3	1	2	3	1	1	27	3	0	0	1	1	1	1	1	1	1	2	1	1	1	2	0	1	1	1	1	5	1	1	1
1537	1	2	1	1	4	5	4	1	183	3.3489	76	22.694	2	4	4	4	6	4	4	4	4	4	4	2	42	4	0	1	1	1	0	2	0	0	0	2	0	0	0	1	0	3	3	3	1	7	2	2	2
1538	1	1	2	1	2	5	3	0	185	3.4225	60	17.531	1	4	4	2	5	3	4	3	5	4	1	2	35	2	0	2	1	1	2	0	0	0	0	0	0	0	0	1	0	0	1	1	0	5	1	3	2
1539	1	1	2	2	3	1	3	0	169	2.8561	70	24.5089	3	3	4	3	4	3	4	4	4	3	3	2	35	4	0	0	0	0	0	0	0	0	0	0	0	0	0	0	0	0	0	0	1	1	1	3	2
1540	2	4	2	1	3	5	3	0	160	2.56	40	15.625	1	4	4	2	2	2	2	2	4	4	3	1	29	4	0	1	0	0	0	0	0	1	0	1	0	0	1	1	0	1	0	1	1	4	1	3	3
1541	2	1	1	2	2	5	4	0	166	2.7556	80	29.0318	4	3	3	3	3	3	3	3	3	3	3	1	30	4	2	2	3	3	2	2	2	2	0	3	2	2	2	2	1	2	2	2	2	12	2	2	2
1542	1	2	1	1	4	5	1	0	178	3.1684	80	25.2493	3	1	1	1	1	1	1	1	1	1	1	1	10	3	0	1	0	0	0	0	0	0	0	0	0	0	0	0	0	0	0	0	0	1	1	0	0
1543	1	2	2	2	3	5	4	0	183	3.3489	118	35.2355	4	3	3	3	3	3	3	3	4	4	4	2	33	4	0	1	0	0	0	0	0	0	0	0	0	0	0	0	0	0	0	0	0	1	1	2	2
1544	1	1	2	1	2	3	3	0	175	3.0625	60	19.5918	2	2	2	5	5	4	4	4	4	4	4	2	38	2	0	2	1	1	1	1	1	1	1	1	1	1	1	1	1	1	1	1	1	7	2	1	1
1545	2	1	1	2	3	4	2	0	167	2.7889	46	16.494	1	1	3	3	3	3	3	3	4	3	3	1	29	4	0	1	1	1	1	0	0	0	0	0	0	0	0	1	0	0	0	0	0	3	1	2	2
1546	1	1	2	2	3	5	3	1	180	3.24	100	30.8642	4	4	4	4	4	4	4	4	4	4	4	2	40	4	0	2	2	1	2	0	2	3	2	0	0	0	0	1	0	2	3	2	1	7	2	2	2
1547	2	2	1	1	3	5	3	0	158	2.4964	54	21.6311	2	1	4	4	2	2	2	1	3	4	2	1	25	3	0	0	1	1	1	0	0	0	0	1	0	0	1	1	0	1	1	1	1	4	1	2	1
1548	2	2	2	2	3	5	5	1	163	2.6569	54	20.3244	2	5	6	6	4	2	2	4	6	6	6	2	47	4	0	0	2	1	3	1	0	0	0	0	1	0	1	1	0	2	2	2	1	5	1	1	3
1549	1	1	1	2	2	5	2	0	172	2.9584	165	55.7734	4	1	3	5	1	1	1	1	2	2	1	1	18	3	0	1	0	0	0	0	0	0	0	0	0	0	0	0	0	0	0	0	0	1	1	0	0
1550	2	1	2	2	2	3	4	0	156	2.4336	57	23.4221	2	4	4	3	5	5	5	3	3	5	2	2	39	3	1	2	3	2	2	0	0	2	2	0	0	0	0	1	0	2	2	2	2	9	2	0	0
1551	2	1	2	1	3	3	3	0	164	2.6896	70	26.0262	3	3	3	5	4	4	4	4	5	5	2	2	39	3	0	3	1	1	2	1	0	1	0	2	2	0	0	1	0	3	3	3	2	10	2	3	3
1552	1	3	1	1	2	5	3	0	175	3.0625	90	29.3878	4	4	4	4	4	4	4	4	4	4	4	2	40	3	0	1	0	0	2	0	0	0	0	0	0	0	0	1	0	0	0	0	1	3	1	2	2
1553	2	2	1	1	4	5	4	0	167	2.7889	50	17.9282	1	2	4	4	5	4	4	4	5	5	1	2	38	4	2	0	2	2	2	0	0	0	0	2	0	0	0	1	0	2	1	2	1	6	2	2	3
1554	2	1	2	2	3	5	3	0	166	2.7556	55	19.9594	2	5	5	5	5	5	5	5	5	5	5	2	50	3	1	1	0	1	1	0	0	0	0	0	0	0	0	1	0	0	0	0	0	3	1	0	0
1555	2	1	1	2	3	3	3	0	170	2.89	56	19.3772	2	2	5	5	4	4	4	4	4	4	4	2	40	4	2	1	2	2	1	0	0	0	0	3	0	0	2	1	0	2	2	2	2	8	2	2	3
1556	2	1	2	2	3	1	3	1	160	2.56	54	21.0938	2	5	6	3	6	4	2	5	2	6	2	2	41	4	2	1	2	2	3	0	0	0	1	2	1	0	2	1	0	3	2	2	2	8	2	0	0
1557	2	3	2	1	3	5	4	0	162	2.6244	43	16.3847	1	3	4	4	4	4	4	4	4	4	3	2	38	2	0	1	1	1	0	0	0	0	0	1	2	0	0	1	1	1	1	1	1	6	2	2	2
1558	2	2	2	2	2	5	5	0	170	2.89	53	18.3391	1	3	4	3	3	2	2	4	3	4	3	1	31	4	0	0	1	1	1	1	1	1	1	2	1	0	0	1	0	1	1	1	1	4	1	1	1
1559	1	1	1	2	3	5	5	0	172	2.9584	66	22.3094	2	4	4	4	4	4	4	4	4	4	4	2	40	4	0	1	1	1	1	1	1	1	0	1	1	0	0	1	0	2	2	2	0	5	1	2	2
1560	1	1	2	1	2	2	4	0	170	2.89	65	22.4913	2	4	4	2	3	3	4	4	4	4	4	2	36	3	0	1	0	0	0	0	0	0	0	1	0	0	0	1	0	1	1	1	0	3	1	3	3
1561	1	1	1	1	2	5	4	1	177	3.1329	60	19.1516	2	4	5	5	4	4	4	4	4	4	4	2	42	4	1	1	3	2	3	0	2	3	0	1	0	0	1	2	0	3	3	3	2	10	2	3	3
1562	2	1	2	2	2	5	4	1	173	2.9929	60	20.0474	2	4	5	2	3	3	3	3	3	3	3	1	32	2	2	2	1	2	1	0	1	1	0	1	1	0	0	1	0	2	2	2	2	9	2	2	2
1563	2	1	1	2	2	3	5	1	163	2.6569	66	24.841	3	5	5	2	5	3	4	3	5	5	4	2	41	4	0	2	2	1	2	0	0	1	2	3	2	0	1	2	0	3	2	2	2	9	2	3	3
1564	2	3	2	2	2	3	3	0	157	2.4649	50	20.2848	2	5	3	5	3	1	3	1	1	1	1	1	24	3	0	2	2	1	2	3	2	2	0	2	1	0	2	2	2	1	1	1	1	9	2	0	0
1565	2	2	2	1	3	4	3	0	162	2.6244	60	22.8624	2	2	2	2	2	2	2	3	5	4	4	1	28	3	2	2	1	2	0	0	0	0	0	2	1	0	0	1	0	2	1	2	1	8	2	1	1
1566	1	1	1	2	2	2	4	1	178	3.1684	85	26.8274	3	5	5	4	4	4	3	4	4	5	3	2	41	3	0	1	0	0	0	0	0	0	0	1	0	0	0	1	0	2	2	2	1	5	1	4	4
1567	2	2	2	2	3	5	3	1	161	2.5921	58	22.3757	2	6	6	2	3	1	1	5	2	5	4	2	35	4	2	2	3	3	0	0	0	0	0	0	0	0	0	0	0	2	0	1	2	8	2	0	0
1568	2	1	2	1	4	5	4	0	168	2.8224	45	15.9439	1	4	4	4	5	5	4	5	4	4	3	2	42	2	0	1	1	1	1	1	0	0	0	2	0	0	0	1	0	2	2	2	1	6	2	2	2
1569	2	1	2	2	2	2	4	0	162	2.6244	44	16.7657	1	1	1	2	2	2	2	4	3	2	2	1	21	3	0	2	0	0	0	0	0	0	0	0	0	0	0	0	0	0	1	1	1	4	1	1	1
1570	2	1	1	2	2	3	4	1	166	2.7556	62	22.4996	2	4	4	4	4	4	4	4	4	4	4	2	40	4	0	3	3	2	1	0	0	0	0	0	0	0	0	1	0	3	3	3	2	11	2	2	2
1571	1	1	2	1	3	5	4	0	164	2.6896	52	19.3337	2	2	2	2	2	2	2	2	4	2	4	1	24	2	0	1	1	1	1	1	1	1	1	1	1	1	1	1	0	1	1	1	1	5	1	0	1
1572	1	1	2	2	2	3	2	0	176	3.0976	68	21.9525	2	5	5	3	3	3	3	2	3	3	3	2	33	4	1	2	0	1	0	0	0	0	0	0	0	0	0	0	1	1	1	1	1	6	2	3	2
1573	1	2	1	2	3	5	5	0	188	3.5344	99	28.0104	4	6	6	6	6	6	6	6	6	6	6	2	60	4	0	2	2	1	1	1	1	1	1	1	1	1	1	1	1	1	1	1	2	8	2	2	2
1574	2	1	1	2	3	3	3	0	162	2.6244	62	23.6244	2	4	5	3	4	2	2	4	4	2	1	1	31	2	0	1	1	1	1	1	0	0	0	2	1	1	0	1	0	2	2	2	2	7	2	4	4
1575	2	3	1	1	3	5	4	0	164	2.6896	53	19.7055	2	4	4	3	4	4	4	4	4	4	2	2	37	3	2	1	0	1	0	0	0	0	0	0	0	0	0	0	0	0	0	0	1	3	1	2	2
1576	2	3	2	1	3	5	4	1	158	2.4964	50	20.0288	2	3	6	2	6	5	5	6	5	5	2	2	45	4	0	0	2	1	3	3	0	0	3	0	0	0	0	1	0	2	2	2	1	5	1	1	1
1577	2	1	2	2	2	5	4	1	161.5	2.60823	52	19.9369	2	4	4	2	5	4	4	3	4	4	3	2	37	3	2	2	3	3	1	0	0	0	0	1	2	1	0	1	0	2	1	2	2	10	2	3	3
1578	2	1	1	2	3	5	4	0	166	2.7556	60	21.7738	2	4	3	2	5	5	5	4	5	5	4	2	42	4	0	2	1	1	0	0	0	0	0	0	0	0	1	1	0	2	0	1	0	5	1	2	2
1579	2	1	2	2	2	5	4	1	163	2.6569	54	20.3244	2	2	3	4	4	1	4	3	4	4	2	1	31	3	0	0	0	0	0	0	0	0	0	0	0	0	0	0	0	0	0	0	0	0	1	2	1
1580	2	1	1	2	4	5	3	0	158	2.4964	70	28.0404	4	4	4	4	4	4	4	4	4	4	4	2	40	4	0	2	2	1	1	0	1	2	0	0	0	0	0	1	0	3	3	3	2	9	2	1	2
1581	1	1	1	2	3	5	2	0	177	3.1329	77	24.5779	3	3	3	2	3	2	2	3	3	4	3	1	28	3	0	0	1	1	1	1	1	1	1	1	1	0	1	1	0	1	0	1	1	4	1	1	1
1582	1	2	2	1	3	5	4	0	180	3.24	75	23.1481	2	4	4	4	3	4	3	4	4	3	4	2	37	3	0	0	1	1	1	0	1	2	1	1	0	0	0	1	0	2	1	2	1	5	1	1	1
1583	1	1	2	2	2	1	2	0	185	3.4225	120	35.0621	4	2	2	2	2	2	2	2	4	2	2	1	22	1	0	0	0	0	0	0	0	0	0	0	0	0	0	0	0	0	0	0	0	0	1	1	1
1584	2	2	1	1	4	5	5	1	162	2.6244	47	17.9089	1	5	5	5	5	5	5	5	5	5	5	2	50	4	1	1	2	2	3	1	1	1	1	1	2	1	2	2	0	3	3	3	2	10	2	2	3
1585	1	3	1	1	3	5	3	0	180	3.24	79	24.3827	3	1	1	1	1	1	4	1	4	4	6	1	24	4	1	3	0	1	0	0	0	0	0	0	0	0	0	0	0	1	1	1	1	6	2	0	0
1586	2	1	1	1	2	5	4	1	170	2.89	74	25.6055	3	1	3	1	6	3	4	5	4	4	4	2	35	3	2	1	0	1	0	2	1	3	2	0	0	0	0	1	0	1	1	1	1	5	1	3	3
1587	1	4	2	2	2	5	3	0	171	2.9241	62	21.2031	2	6	6	2	4	4	5	5	5	5	2	2	44	4	2	1	3	3	2	0	0	3	0	0	0	0	0	1	0	2	3	2	2	9	2	2	3
1588	2	3	1	1	4	5	4	0	165	2.7225	60	22.0386	2	4	4	2	6	4	4	6	1	4	1	2	36	3	0	1	0	0	0	0	0	0	1	1	2	0	0	1	0	0	0	0	0	2	1	3	3
1589	2	3	2	2	3	3	5	0	162	2.6244	54	20.5761	2	2	2	2	5	4	4	5	5	2	1	1	32	4	0	0	0	0	0	0	0	0	0	0	0	0	0	0	0	0	0	0	0	0	1	1	1
1590	1	2	1	1	3	2	5	1	182	3.3124	95	28.6801	4	4	4	5	3	3	3	4	4	4	3	2	37	3	0	1	2	1	3	1	1	1	1	2	1	1	1	2	0	2	2	2	2	8	2	3	3
1591	2	1	2	1	3	5	4	1	165	2.7225	59	21.6713	2	4	4	4	4	4	4	4	4	4	4	2	40	4	1	1	2	2	1	1	1	1	1	2	1	1	1	2	0	2	1	2	1	8	2	1	1
1592	2	1	2	1	3	5	4	0	163	2.6569	65	24.4646	3	2	2	2	2	2	2	2	4	2	2	1	22	3	0	1	1	1	1	1	1	0	0	0	0	0	0	1	0	0	0	0	0	3	1	1	1
1593	2	1	2	1	4	5	3	0	161	2.5921	50	19.2894	2	4	4	2	2	2	2	2	2	4	2	1	26	3	0	1	0	0	1	2	0	0	0	1	0	0	0	1	0	0	0	0	0	2	1	1	1
1594	2	1	2	2	2	3	2	0	160	2.56	45	17.5781	1	4	4	4	4	4	4	4	4	4	4	2	40	4	1	2	1	1	1	0	0	0	0	0	2	0	0	1	0	2	2	2	1	7	2	2	2
1595	1	4	2	2	2	5	4	0	169	2.8561	64	22.4082	2	4	3	3	4	4	4	3	4	5	4	2	38	3	0	1	1	1	1	0	0	0	0	1	1	0	0	1	0	2	2	2	1	6	2	2	2
1596	2	1	2	2	3	3	5	0	165	2.7225	65	23.8751	2	4	4	4	4	3	3	3	4	4	4	2	37	4	2	3	1	2	1	1	1	1	1	1	0	0	0	1	0	0	0	0	0	6	2	3	3
1597	2	1	1	2	3	5	5	0	167	2.7889	65	23.3067	2	4	4	3	6	6	6	4	5	4	2	2	44	4	1	2	3	2	3	0	3	0	0	1	0	0	3	2	0	3	3	3	3	12	2	3	3
1598	1	2	2	1	3	5	3	0	171	2.9241	72	24.623	3	2	2	2	2	2	2	2	2	2	2	1	20	3	1	1	1	1	1	0	2	2	1	1	0	1	1	1	0	0	0	0	0	3	1	1	1
1599	1	2	2	1	3	5	4	1	185	3.4225	86	25.1278	3	4	4	4	4	3	3	4	4	4	4	2	38	4	0	2	2	1	0	0	0	0	0	3	0	0	0	1	0	2	1	2	2	8	2	3	3
1600	2	1	2	2	3	5	3	0	160	2.56	58	22.6562	2	4	4	4	5	5	5	4	5	5	3	2	44	4	1	2	1	1	2	0	0	0	0	0	1	0	0	1	0	1	1	1	1	6	2	1	2
1601	2	1	1	2	4	5	3	1	164	2.6896	47	17.4747	1	2	4	3	5	4	4	4	4	4	3	2	37	2	1	2	2	2	1	1	0	0	0	2	1	1	2	1	0	2	2	2	1	8	2	2	2
1602	1	1	1	1	3	5	5	0	193	3.7249	75	20.1348	2	1	1	1	1	1	1	1	1	1	1	1	10	2	1	3	0	1	0	0	0	0	0	0	0	0	0	0	0	3	3	3	0	7	2	0	0
1603	2	3	1	1	3	5	4	0	170	2.89	56	19.3772	2	5	4	3	3	3	3	4	4	4	4	2	37	4	1	2	3	2	3	2	0	0	0	3	1	0	0	1	0	3	3	3	2	10	2	2	2
1604	2	1	2	2	3	3	5	1	170	2.89	100	34.6021	4	6	6	6	6	4	4	4	4	5	2	2	47	4	0	2	0	0	0	0	0	0	0	0	0	0	0	0	0	3	3	3	0	5	1	4	3
1605	2	3	2	2	3	1	4	0	163	2.6569	58	21.83	2	1	1	5	5	3	3	4	4	2	2	1	30	3	0	2	3	2	3	3	0	3	0	0	0	0	0	1	0	1	1	1	2	8	2	1	1
1606	1	1	1	1	3	5	4	0	173	2.9929	66	22.0522	2	2	4	2	5	3	3	5	4	3	2	2	33	3	1	2	1	1	1	0	0	0	0	1	0	0	0	1	0	3	1	2	1	7	2	1	1
1607	1	1	2	2	3	5	5	0	170	2.89	80	27.6817	3	6	6	4	4	4	4	5	4	5	3	2	45	4	1	1	2	2	0	0	0	2	0	0	0	0	0	1	0	0	0	0	0	4	1	1	3
1608	2	2	2	2	3	5	4	1	160	2.56	50	19.5312	2	4	3	2	4	4	4	4	4	4	3	2	36	4	0	0	1	1	1	0	0	0	0	0	0	0	0	1	0	2	2	2	1	5	1	3	3
1609	1	1	2	1	2	5	2	0	181	3.2761	65	19.8407	2	2	5	2	5	2	2	5	5	5	2	2	35	3	0	1	2	1	0	0	0	3	0	0	0	0	0	1	0	3	2	2	1	6	2	3	3
1610	2	2	2	2	3	2	4	1	163	2.6569	54	20.3244	2	5	5	3	4	4	4	5	5	5	4	2	44	4	0	0	2	1	2	0	0	0	0	0	1	0	2	1	0	1	2	2	1	5	1	2	3
1611	2	1	2	1	3	5	5	1	161	2.5921	56	21.6041	2	5	4	2	2	1	1	4	2	4	1	1	26	4	0	0	2	1	0	0	0	0	0	2	0	1	0	1	0	2	2	2	0	4	1	1	2
1612	1	2	2	2	2	5	3	1	175	3.0625	70	22.8571	2	4	4	4	4	4	4	4	4	4	4	2	40	4	1	2	1	1	1	1	1	2	2	1	1	2	1	2	1	2	2	2	1	9	2	3	0
1613	1	1	1	1	2	5	4	0	173	2.9929	69	23.0546	2	3	2	1	3	1	1	4	4	3	1	1	23	4	1	3	2	2	0	0	1	3	0	2	0	0	0	1	0	2	1	2	2	10	2	0	0
1614	1	1	2	1	3	5	3	0	171	2.9241	72	24.623	3	2	1	1	6	6	6	6	6	2	1	2	37	3	0	1	0	0	0	1	1	0	0	0	0	0	0	1	0	3	3	3	2	7	2	4	3
1615	2	1	2	2	2	5	4	1	168	2.8224	53	18.7783	2	4	4	4	5	5	2	4	3	4	2	2	37	3	0	1	1	1	1	0	1	1	0	0	0	0	0	1	0	3	2	2	0	5	1	2	2
1616	1	1	1	2	3	5	3	1	169	2.8561	64	22.4082	2	4	2	1	4	1	1	2	4	5	5	1	29	4	0	1	0	0	0	0	1	0	0	0	0	0	0	1	0	3	2	2	2	6	2	2	1
1617	2	1	2	2	2	1	4	0	175	3.0625	68	22.2041	2	2	5	3	4	2	2	3	2	4	4	1	31	3	0	1	0	0	2	1	0	3	0	0	0	0	0	1	0	1	0	1	1	4	1	2	3
1618	1	1	2	1	2	5	4	1	177	3.1329	63	20.1092	2	3	6	4	5	3	5	4	5	3	1	2	39	4	1	2	2	2	0	0	0	0	0	0	0	1	0	1	0	3	1	2	2	9	2	2	3
1619	2	3	1	1	2	5	3	0	164	2.6896	54	20.0773	2	2	4	4	2	2	2	3	2	2	2	1	25	3	2	1	2	2	3	0	0	0	0	0	1	0	0	1	0	1	1	1	1	6	2	0	1
1620	2	3	2	2	3	5	3	0	160	2.56	55	21.4844	2	3	3	3	5	3	3	5	4	4	2	2	35	3	1	1	2	2	1	1	1	0	2	1	1	1	1	1	0	1	1	1	1	6	2	2	2
1621	1	1	1	1	3	5	2	1	180	3.24	65	20.0617	2	6	6	2	6	6	6	1	1	6	1	2	41	3	0	1	3	2	3	0	0	3	0	0	3	0	3	2	0	3	3	3	1	9	2	0	4
1622	2	1	2	1	3	5	3	0	161	2.5921	54	20.8325	2	2	2	2	4	2	2	1	4	2	2	1	23	3	0	1	1	1	0	0	0	0	0	0	0	0	0	0	0	2	0	1	1	4	1	1	1
1623	2	3	2	2	3	5	4	1	163.5	2.67322	52	19.4522	2	5	5	2	5	5	5	5	5	5	2	2	44	4	2	1	3	3	3	0	1	3	1	0	0	0	0	1	1	3	3	3	3	12	2	3	3
1624	2	4	1	1	3	3	3	0	173	2.9929	52	17.3745	1	3	5	1	4	2	2	4	6	2	2	1	31	3	1	1	2	2	1	3	0	0	0	2	2	0	2	2	0	2	3	2	1	8	2	4	4
1625	2	3	2	2	2	5	5	1	153	2.3409	55	23.4952	2	5	5	1	4	3	3	4	3	3	2	1	33	4	0	0	0	0	1	0	0	0	0	0	0	0	0	1	0	2	0	1	1	3	1	1	3
1626	1	1	2	2	3	5	2	0	173	2.9929	64	21.3839	2	3	3	2	2	2	2	4	5	4	2	1	29	4	0	1	0	0	0	0	0	0	0	0	0	0	0	0	0	0	0	0	1	2	1	3	3
1627	2	1	1	2	2	1	3	0	159	2.5281	49	19.3821	2	4	4	4	4	4	4	4	4	4	4	2	40	3	1	1	1	1	0	0	0	0	0	0	0	0	0	0	0	0	0	0	1	3	1	2	2
1628	2	1	1	1	2	5	3	0	163	2.6569	63	23.7118	2	1	2	4	6	3	3	6	5	5	3	2	38	3	1	2	2	2	3	0	0	2	0	2	2	0	0	1	0	3	3	3	2	10	2	2	2
1629	1	4	1	2	3	5	2	0	179	3.2041	60	18.726	2	1	1	1	1	1	1	1	1	1	1	1	10	3	0	0	0	0	0	0	0	0	0	0	0	0	0	0	0	0	0	0	0	0	1	0	0
1630	2	1	1	1	3	5	3	0	163	2.6569	52	19.5717	2	2	5	2	2	4	4	4	5	5	4	2	37	3	0	2	1	1	1	0	0	0	0	0	1	0	0	1	0	0	0	0	1	5	1	1	2
1631	2	2	1	1	4	5	3	1	162	2.6244	50	19.052	2	4	4	2	4	4	4	5	5	5	2	2	39	4	1	1	2	2	1	1	0	0	1	1	0	0	1	1	1	1	1	1	1	7	2	2	2
1632	1	1	2	2	3	5	4	1	175	3.0625	50	16.3265	1	3	3	2	3	3	3	4	5	5	3	2	34	3	0	2	0	0	0	0	0	1	0	0	1	0	0	1	0	3	2	2	1	6	2	2	2
1633	1	3	2	2	2	5	1	0	180	3.24	100	30.8642	4	2	2	2	2	2	2	2	2	2	2	1	20	3	0	0	0	0	1	0	0	0	0	0	0	0	0	1	0	0	0	0	0	1	1	1	1
1634	1	3	1	2	2	5	3	1	175	3.0625	60	19.5918	2	4	5	3	6	4	4	5	5	4	2	2	42	4	0	1	0	0	0	2	0	0	0	0	0	0	0	1	0	0	0	0	1	3	1	3	2
1635	2	1	1	2	3	5	3	0	155	2.4025	51	21.2279	2	4	4	5	4	3	3	4	4	4	3	2	38	3	0	1	1	1	1	0	2	1	0	2	1	1	0	1	0	2	1	2	1	6	2	2	2
1636	2	1	2	2	2	5	3	1	158	2.4964	52	20.83	2	3	4	4	6	4	4	6	4	5	4	2	44	4	1	2	1	1	0	0	1	1	0	0	1	1	1	1	0	3	2	2	1	7	2	4	4
1637	2	1	1	2	2	5	3	0	170	2.89	75	25.9516	3	1	1	1	1	1	1	1	1	5	1	1	14	3	0	1	0	0	0	0	0	3	2	2	0	0	0	1	0	0	0	0	1	3	1	2	2
1638	1	2	2	2	3	5	3	0	175	3.0625	70	22.8571	2	2	2	2	2	2	2	2	4	2	2	1	22	3	1	1	1	1	1	1	0	0	0	3	0	0	0	1	0	2	1	2	1	6	2	2	2
1639	2	1	2	2	2	5	5	1	164	2.6896	58	21.5645	2	4	5	4	4	2	2	4	5	5	4	2	39	4	1	1	1	1	2	0	0	0	0	0	0	0	0	1	0	1	0	1	1	5	1	2	2
1640	1	1	1	1	2	5	3	0	178	3.1684	68	21.4619	2	2	2	2	5	3	3	4	3	4	2	1	30	3	1	1	0	1	0	0	1	0	0	0	0	0	0	1	0	0	0	0	1	4	1	1	3
1641	2	1	1	1	3	5	4	1	171	2.9241	69	23.597	2	5	5	3	5	4	4	5	6	6	4	2	47	3	1	1	2	2	2	1	1	1	0	0	0	0	1	1	1	2	2	2	1	8	2	3	3
1642	2	1	2	2	2	5	4	0	158	2.4964	85	34.049	4	4	4	4	4	3	3	4	4	3	2	2	35	3	0	1	1	1	0	1	0	2	0	0	0	0	0	1	0	1	1	1	0	4	1	1	1
1643	2	2	1	1	3	5	4	1	155	2.4025	48	19.9792	2	3	5	5	5	5	4	5	5	5	3	2	45	2	2	2	2	2	2	0	0	0	0	1	1	0	1	1	0	2	0	1	1	7	2	2	2
1644	1	2	2	2	2	5	1	0	170	2.89	60	20.7612	2	1	1	1	1	1	1	1	1	1	1	1	10	1	0	3	0	0	0	0	0	3	0	3	0	0	0	1	0	0	0	0	0	4	1	0	0
1645	1	1	1	1	3	5	3	0	181	3.2761	65	19.8407	2	1	1	1	1	1	1	1	4	4	4	1	19	3	0	2	0	0	0	0	0	0	0	0	0	0	0	0	0	0	1	1	0	3	1	0	0
1646	2	1	2	2	2	1	3	0	163.5	2.67322	51	19.0781	2	4	4	3	4	3	3	4	4	3	3	2	35	3	1	1	2	2	0	0	0	0	0	0	0	0	0	0	0	1	1	1	1	5	1	2	2
1647	2	1	1	1	3	4	5	0	163	2.6569	60	22.5827	2	1	1	1	5	1	1	5	6	3	1	1	25	4	0	2	1	1	0	0	0	1	0	0	0	0	0	1	0	0	0	0	0	4	1	3	3
1648	2	1	2	1	3	5	3	0	168	2.8224	57	20.1956	2	2	4	4	5	4	4	4	4	3	3	2	37	3	0	0	1	1	2	2	0	0	0	2	1	1	1	1	0	1	0	1	1	4	1	3	3
1649	2	1	2	2	3	4	3	1	158	2.4964	73	29.2421	4	3	3	3	6	3	3	4	5	5	3	2	38	3	0	2	0	0	0	0	0	0	0	0	1	0	0	1	0	0	0	0	1	4	1	3	3
1650	1	1	2	2	2	5	2	0	175	3.0625	75	24.4898	3	2	2	2	3	3	3	3	4	4	4	1	30	2	1	2	2	2	1	1	1	1	1	1	1	1	1	1	1	1	1	1	1	8	2	1	1
1651	2	1	1	2	3	5	4	0	167	2.7889	53	19.0039	2	4	4	3	2	4	3	2	2	3	2	1	29	3	0	1	0	0	3	0	0	0	1	1	0	0	1	1	0	3	3	3	1	6	2	3	3
1652	1	2	2	2	3	4	4	0	175	3.0625	55	17.9592	1	4	3	3	4	3	3	3	4	4	2	2	33	3	1	1	2	2	2	0	0	0	0	0	0	0	0	1	0	0	2	1	1	6	2	1	1
1653	2	1	1	2	3	5	4	0	163	2.6569	49	18.4425	1	3	4	4	3	3	3	4	4	3	3	2	34	3	1	1	2	2	1	0	0	0	2	1	0	0	0	1	0	2	1	2	2	8	2	2	2
1654	2	1	2	2	3	5	2	1	165	2.7225	55	20.202	2	4	4	5	5	3	3	3	4	4	2	2	37	4	0	1	2	1	2	1	0	0	0	0	2	0	1	1	0	2	2	2	1	6	2	2	3
1655	2	1	1	1	4	5	3	1	171	2.9241	75	25.6489	3	6	6	5	5	5	4	4	5	5	4	2	49	4	1	1	2	2	1	1	1	0	0	1	0	2	0	1	0	2	2	2	1	7	2	3	3
1656	2	1	1	1	2	5	2	0	165	2.7225	70	25.7117	3	4	4	4	4	4	4	3	4	3	3	2	37	2	1	3	3	2	1	0	0	0	0	0	0	0	0	1	0	2	1	2	2	10	2	2	1
1657	1	1	2	1	2	5	3	0	178	3.1684	75	23.6713	2	2	2	1	3	2	2	1	4	4	2	1	23	4	0	1	0	0	0	0	0	0	0	0	0	0	0	0	0	1	1	1	0	2	1	2	1
1658	2	1	2	2	2	5	3	1	162	2.6244	62	23.6244	2	4	4	4	5	4	4	5	5	5	5	2	45	3	2	1	3	3	3	0	0	0	1	2	1	0	2	1	0	2	2	2	2	9	2	2	1
1659	1	3	2	2	2	5	3	0	185	3.4225	90	26.2966	3	2	2	2	2	2	2	2	2	2	2	1	20	4	0	2	0	0	0	0	0	0	0	0	0	0	0	0	0	0	0	0	0	2	1	1	1
1660	2	1	1	2	2	5	5	0	165	2.7225	90	33.0579	4	4	4	4	4	4	4	4	4	4	4	2	40	4	0	1	0	0	0	1	0	0	0	0	1	0	0	1	0	0	0	0	0	2	1	1	1
1661	2	1	2	1	3	5	3	0	160	2.56	48	18.75	2	2	2	4	4	1	1	1	3	2	2	1	22	3	0	1	1	1	1	0	0	0	1	0	0	0	0	1	0	2	1	2	1	6	2	0	0
1662	2	4	2	1	2	5	3	1	160	2.56	44	17.1875	1	4	4	4	2	2	2	2	2	2	2	1	26	4	0	3	1	1	2	2	0	2	1	3	1	0	0	2	0	2	0	1	1	8	2	1	1
1663	2	1	1	2	2	5	3	0	163	2.6569	72.5	27.2874	3	3	4	4	4	4	4	4	4	4	3	2	38	3	1	1	2	2	1	2	1	0	0	1	1	1	2	1	0	2	1	2	1	7	2	2	2
1664	1	4	1	1	2	5	3	0	170	2.89	75	25.9516	3	1	1	4	6	5	5	5	4	6	1	2	38	4	0	1	0	0	0	0	0	0	0	1	1	0	0	1	0	2	0	1	0	3	1	4	4
1665	2	4	2	2	2	5	4	1	162	2.6244	102	38.866	4	4	4	4	4	4	4	4	4	4	4	2	40	3	1	1	1	1	2	1	0	0	0	0	1	0	0	1	0	2	2	2	1	6	2	1	2
1666	1	1	2	2	2	5	3	0	170	2.89	60	20.7612	2	2	2	2	4	2	2	2	5	5	4	1	30	2	1	2	0	1	0	0	0	0	0	0	0	0	0	0	0	0	0	0	0	3	1	0	0
1667	1	1	2	1	2	5	5	0	168	2.8224	62	21.9671	2	4	4	3	3	3	3	3	5	5	2	2	35	4	0	2	1	1	1	0	0	0	1	2	0	0	0	1	0	0	1	1	1	6	2	1	1
1668	1	2	2	1	2	3	4	1	173	2.9929	83	27.7323	3	4	4	4	4	3	3	4	4	4	3	2	37	4	0	2	0	0	1	0	0	0	2	0	0	0	0	1	0	2	2	2	1	6	2	1	3
1669	2	1	1	2	3	3	2	0	165	2.7225	55	20.202	2	2	2	2	4	4	4	4	2	1	1	1	26	3	0	2	0	0	0	0	0	0	0	0	0	0	0	0	0	0	0	0	0	2	1	2	2
1670	2	1	1	2	4	1	4	0	178	3.1684	78	24.6181	3	5	5	2	5	4	2	5	5	2	2	2	37	4	1	1	2	2	1	1	0	0	2	2	1	0	2	1	0	3	3	3	1	8	2	3	3
1671	2	1	2	1	4	3	4	1	161	2.5921	52	20.061	2	4	4	2	4	2	2	4	4	4	4	2	34	4	0	2	1	1	0	0	0	0	0	3	0	0	0	1	0	0	0	0	1	5	1	1	2
1672	1	1	1	2	3	5	2	1	188	3.5344	80	22.6347	2	3	3	3	1	1	1	1	6	5	3	1	27	3	1	1	2	2	2	0	0	2	0	0	1	0	2	1	0	3	2	2	0	6	2	2	2
1673	2	2	1	1	3	5	4	1	165	2.7225	55	20.202	2	4	4	3	3	3	3	4	5	5	2	2	36	3	1	1	3	2	0	0	0	0	0	0	0	0	0	0	0	3	0	2	1	6	2	3	3
1674	2	2	2	2	3	5	4	1	175	3.0625	60	19.5918	2	2	5	4	2	2	4	4	2	6	3	2	34	4	2	1	0	1	0	0	0	0	0	0	0	0	1	1	0	0	0	0	0	3	1	2	1
1675	1	1	1	1	3	5	2	0	183	3.3489	60	17.9163	1	2	2	2	2	2	2	2	5	5	3	1	27	3	0	3	0	0	0	0	0	0	0	0	0	0	0	0	0	0	0	0	0	3	1	3	3
1676	1	1	2	2	3	5	4	0	185	3.4225	70	20.4529	2	2	2	2	2	2	2	2	2	5	2	1	23	4	0	1	0	0	0	0	0	0	0	0	0	0	0	0	0	1	0	1	1	3	1	1	1
1677	1	1	2	2	2	5	2	0	180	3.24	80	24.6914	3	5	5	2	3	3	3	3	4	5	1	2	34	2	0	0	0	0	0	1	0	0	0	0	0	0	0	1	0	0	0	0	0	1	1	2	2
1678	2	2	1	2	1	5	3	0	158	2.4964	55	22.0317	2	1	2	1	4	2	2	2	4	4	2	1	24	3	0	0	1	1	1	0	0	0	0	1	0	0	0	1	0	1	0	1	1	4	1	2	2
1679	2	1	2	2	3	5	4	0	163	2.6569	55	20.7008	2	2	2	2	5	2	2	5	5	5	2	1	32	2	1	1	3	2	0	0	0	0	0	2	0	0	0	1	0	3	3	3	2	9	2	2	2
1680	2	1	2	2	2	5	3	1	167	2.7889	52	18.6453	2	5	5	4	5	4	4	4	5	5	4	2	45	4	0	1	0	0	0	0	0	0	0	0	0	0	0	0	0	3	1	2	0	3	1	3	2
1681	2	3	2	2	2	5	3	0	156	2.4336	51	20.9566	2	4	4	2	2	2	3	4	4	4	3	1	32	4	0	2	1	1	1	0	0	0	0	0	0	0	0	1	0	1	1	1	1	6	2	2	2
1682	1	1	2	1	2	5	3	0	186	3.4596	114	32.9518	4	4	4	2	3	1	1	3	2	3	3	1	26	3	0	1	0	0	2	0	0	0	0	0	0	0	0	1	0	1	1	1	1	4	1	0	2
1683	1	1	1	1	3	5	3	0	180	3.24	83	25.6173	3	4	2	1	3	2	2	4	5	5	2	1	30	4	0	1	0	0	0	0	0	0	1	2	0	0	0	1	0	2	1	2	0	4	1	3	3
1684	1	1	2	2	2	5	3	0	173	2.9929	69	23.0546	2	2	1	4	5	2	5	2	5	2	1	1	29	3	1	1	1	1	0	1	0	0	0	1	0	0	0	1	0	2	2	2	1	6	2	2	3
1685	1	4	1	1	3	5	4	0	178	3.1684	85	26.8274	3	4	4	4	1	3	3	3	4	4	3	2	33	4	1	2	2	2	2	0	0	0	1	1	3	1	0	1	0	1	1	1	2	8	2	2	3
1686	2	1	2	1	2	5	3	0	164	2.6896	45	16.7311	1	4	5	5	5	2	2	4	4	3	4	2	38	3	0	1	1	1	0	0	0	0	1	2	0	0	0	1	0	0	0	0	1	4	1	2	1
1687	1	1	1	2	3	5	2	1	177.5	3.15062	75	23.8048	2	4	5	2	4	2	2	5	5	5	2	2	36	4	0	1	1	1	0	0	0	0	0	3	0	0	0	1	0	0	0	0	1	4	1	2	1
1688	2	3	2	2	3	2	4	0	160	2.56	47	18.3594	1	2	4	4	5	4	3	5	4	3	4	2	38	2	1	0	1	1	0	1	0	0	1	0	0	0	0	1	0	0	0	0	1	3	1	2	1
1689	1	2	2	2	2	5	4	0	176	3.0976	58	18.7242	2	4	4	2	5	2	2	4	4	5	2	2	34	3	0	0	0	0	0	0	0	0	0	0	0	0	0	0	0	0	1	1	1	2	1	3	3
1690	1	1	1	1	3	5	3	0	175	3.0625	69	22.5306	2	2	2	2	5	2	2	3	5	1	1	1	25	4	0	1	1	1	0	0	0	0	0	1	0	0	0	1	0	2	0	1	1	5	1	0	0
1691	2	1	1	1	2	5	4	1	165	2.7225	53	19.4674	2	5	5	5	5	5	5	5	5	5	5	2	50	3	1	1	0	1	2	0	0	0	0	0	0	0	0	1	0	0	0	0	1	4	1	3	2
1692	2	1	1	1	3	5	2	0	160	2.56	60	23.4375	2	2	2	2	2	2	2	2	2	2	2	1	20	3	1	2	0	1	0	1	0	0	0	0	0	0	1	1	0	1	0	1	0	5	1	2	2
1693	2	1	2	2	2	5	3	0	166	2.7556	67	24.3141	3	4	3	2	2	2	2	3	4	3	2	1	27	3	0	1	0	0	0	0	0	0	0	0	0	0	0	0	0	1	1	1	1	3	1	1	1
1694	2	1	2	1	2	5	3	0	169	2.8561	64	22.4082	2	4	4	2	5	4	4	4	4	4	2	2	37	3	0	1	1	1	1	0	0	0	0	0	1	0	0	1	0	2	1	2	0	5	1	4	3
1695	2	3	2	1	2	5	3	0	168	2.8224	55	19.487	2	4	4	1	5	2	2	5	5	5	5	2	38	3	1	0	1	1	1	0	0	1	0	0	1	0	0	1	0	0	0	0	0	2	1	3	0
1696	1	1	1	1	3	5	2	0	176	3.0976	83	26.7949	3	2	2	2	2	2	2	2	4	2	2	1	22	3	0	1	0	0	0	0	0	0	0	0	0	0	0	0	0	3	1	2	3	6	2	1	1
1697	2	1	2	2	3	5	3	0	168	2.8224	52	18.424	1	4	2	2	3	3	3	3	3	3	4	1	30	3	1	2	2	2	0	0	0	0	0	0	0	0	0	0	0	2	1	2	1	7	2	2	2
1698	1	1	2	1	3	5	4	0	183	3.3489	80	23.8884	2	2	2	1	4	4	3	1	3	3	1	1	24	3	0	0	0	0	0	0	0	0	0	0	0	0	0	0	0	0	1	1	0	1	1	2	0
1699	2	1	1	1	3	3	4	0	172	2.9584	64	21.6333	2	3	3	2	2	2	2	2	4	3	2	1	25	3	0	2	0	0	1	0	0	0	0	1	1	0	0	1	0	1	0	1	1	5	1	1	1
1700	1	1	1	1	2	5	4	0	178	3.1684	68	21.4619	2	1	1	1	1	1	1	1	1	4	1	1	13	4	0	2	0	0	0	0	0	0	0	2	0	1	1	1	0	0	0	0	0	3	1	0	0
1701	2	2	1	2	3	5	4	1	161	2.5921	46	17.7462	1	4	4	4	5	5	6	6	6	5	4	2	49	4	0	2	2	1	0	0	0	0	1	1	2	0	1	1	0	2	3	2	1	7	2	3	2
1702	2	1	2	2	3	5	4	0	168	2.8224	94	33.305	4	4	4	4	6	4	4	4	6	2	2	2	40	4	0	2	1	1	2	0	1	0	0	1	0	0	0	1	0	0	0	0	1	5	1	3	3
1703	2	1	2	2	2	1	2	0	164	2.6896	52	19.3337	2	2	4	5	5	2	4	5	5	5	1	2	38	3	0	1	0	0	0	0	0	0	0	1	0	0	0	1	0	0	0	0	0	2	1	0	1
1704	2	1	2	1	2	3	5	0	163	2.6569	56	21.0772	2	2	2	2	2	2	2	2	4	3	5	1	26	3	1	3	2	2	3	3	1	0	0	2	2	1	0	2	1	2	1	2	2	12	2	4	4
1705	2	3	2	2	2	5	2	0	163	2.6569	50	18.8189	2	4	2	4	2	2	2	2	5	2	2	1	27	3	2	1	0	1	0	0	0	0	0	0	1	0	0	1	0	0	0	0	1	4	1	3	1
1706	2	1	1	2	2	5	3	1	153	2.3409	55	23.4952	2	3	4	4	4	2	2	2	4	4	4	1	33	3	1	2	2	2	1	2	0	2	1	2	1	1	1	2	2	2	1	2	1	11	2	3	3
1707	1	2	2	2	3	3	5	0	193	3.7249	82	22.014	2	4	4	4	4	4	4	4	4	4	4	2	40	4	2	2	2	2	3	1	2	3	1	2	3	3	3	3	1	2	1	2	2	12	2	1	1
1708	1	2	2	1	2	4	1	0	170	2.89	50	17.301	1	1	1	1	1	1	1	1	1	1	1	1	10	1	0	3	0	0	0	0	0	0	0	0	0	0	0	0	0	0	0	0	0	3	1	0	0
1709	2	2	2	2	2	5	3	0	158	2.4964	60	24.0346	3	1	1	1	4	1	1	1	1	4	1	1	16	2	0	1	0	0	0	0	0	0	0	0	0	0	0	0	0	0	0	0	0	1	1	0	0
1710	2	4	2	2	2	5	4	0	155	2.4025	56	23.3091	2	5	5	4	5	4	2	4	4	5	4	2	42	4	0	1	0	0	1	0	0	0	1	0	0	0	0	1	0	1	2	2	1	5	1	2	3
1711	2	1	2	1	3	5	5	1	171	2.9241	55	18.8092	2	2	2	2	6	6	6	6	6	6	6	2	48	4	2	0	3	3	3	3	3	3	3	1	3	1	1	3	2	3	3	3	2	13	2	2	0
1712	2	2	2	2	3	5	4	0	165	2.7225	55	20.202	2	2	2	2	2	2	2	2	2	2	2	1	20	3	1	1	1	1	1	0	0	0	0	0	0	0	0	1	0	0	0	0	0	3	1	1	1
1713	2	1	1	1	3	5	2	0	164	2.6896	105	39.0393	4	2	2	4	2	2	2	2	2	2	2	1	22	3	1	2	1	1	1	1	0	1	0	0	0	0	0	1	0	1	1	1	1	6	2	2	2
1714	2	1	1	2	3	5	4	1	164	2.6896	52	19.3337	2	3	4	4	4	4	4	3	4	3	2	2	35	3	1	3	1	1	2	0	0	3	2	0	0	2	2	2	0	3	2	2	1	9	2	3	3
1715	2	1	1	2	3	5	4	0	155	2.4025	56	23.3091	2	4	4	4	4	2	2	4	4	4	4	2	36	4	0	1	0	0	0	0	0	0	0	0	0	1	0	1	0	0	0	0	0	2	1	1	1
1716	2	2	2	2	2	5	4	1	166	2.7556	57	20.6852	2	4	5	5	6	5	5	6	5	6	4	2	51	3	0	2	0	0	0	0	0	0	0	0	0	0	0	0	0	2	2	2	1	5	1	1	1
1717	2	2	2	1	3	5	3	1	165	2.7225	60	22.0386	2	4	4	4	4	5	5	5	6	4	4	2	45	4	1	0	2	2	2	2	2	2	2	1	1	1	2	2	2	0	2	1	3	10	2	1	3
1718	1	1	2	2	2	3	4	0	185	3.4225	100	29.2184	4	3	3	3	3	3	3	3	3	3	3	1	30	3	0	0	0	0	0	0	0	0	0	0	0	0	0	0	0	0	0	0	0	0	1	2	2
1719	2	1	2	1	3	5	3	0	168	2.8224	50	17.7154	1	2	4	4	5	5	3	3	3	4	5	2	38	2	1	1	3	2	3	1	0	1	0	0	0	0	0	1	0	2	2	2	1	7	2	3	3
1720	2	1	1	1	3	3	3	0	161	2.5921	45	17.3604	1	4	4	4	4	4	4	3	4	5	4	2	40	4	0	2	1	1	1	0	1	2	0	2	1	1	1	1	0	2	1	2	0	6	2	2	2
1721	2	1	2	2	3	5	4	0	167	2.7889	59	21.1553	2	1	4	4	4	3	3	3	5	5	3	2	35	3	0	1	0	0	0	0	0	0	0	2	0	1	0	1	0	2	2	2	0	4	1	2	1
1722	1	4	1	1	3	5	5	1	181	3.2761	72	21.9774	2	5	4	3	4	3	3	4	3	4	3	2	36	4	1	0	1	1	0	0	0	0	0	0	0	0	0	0	0	1	1	1	1	3	1	1	1
1723	2	1	2	1	3	5	4	1	167	2.7889	48	17.2111	1	4	4	2	4	2	2	2	4	4	2	1	30	3	1	1	3	2	2	2	0	2	0	3	0	0	2	2	0	3	3	3	2	10	2	3	3
1724	1	4	1	1	4	5	4	1	175	3.0625	65	21.2245	2	4	5	2	3	4	4	3	2	4	4	2	35	4	1	0	3	2	0	0	0	0	0	0	0	0	0	0	1	0	0	0	0	3	1	0	2
1725	1	4	1	1	3	5	2	0	170	2.89	55	19.0311	2	2	4	2	2	2	2	4	6	4	2	1	30	3	1	1	1	1	1	0	0	0	0	0	0	0	0	1	0	3	1	2	1	6	2	1	1
1726	2	3	2	1	3	5	3	1	163	2.6569	49	18.4425	1	4	5	2	3	2	2	5	2	4	2	1	31	3	0	0	1	1	1	0	0	0	0	2	0	0	0	1	0	2	2	2	1	5	1	0	0
1727	2	3	1	2	3	5	4	0	155	2.4025	60	24.974	3	2	2	1	5	2	2	2	2	2	2	1	22	3	0	0	0	0	0	0	0	0	0	0	0	0	0	0	0	0	0	0	0	0	1	1	0
1728	2	1	2	2	2	5	3	1	160	2.56	50	19.5312	2	1	1	1	1	1	1	1	1	1	1	1	10	3	0	1	0	0	0	0	0	0	0	1	1	1	3	1	0	3	3	3	0	5	1	4	2
1729	2	1	1	2	2	5	3	1	163	2.6569	60	22.5827	2	3	3	1	3	2	2	2	3	4	4	1	27	3	0	1	1	1	1	0	0	0	1	2	0	0	0	1	0	1	1	1	0	4	1	2	1
1730	2	1	1	1	2	5	2	0	168	2.8224	65	23.03	2	2	2	2	2	2	2	2	2	2	2	1	20	3	0	1	0	0	0	0	0	0	0	0	0	0	1	1	0	0	0	0	0	2	1	1	1
1731	2	2	2	2	3	5	4	0	168	2.8224	45	15.9439	1	2	2	3	1	1	1	1	2	4	2	1	19	3	0	0	1	1	1	0	0	0	0	1	1	0	1	1	0	2	1	2	1	5	1	1	1
1732	2	1	2	2	2	5	2	0	162	2.6244	108	41.1523	4	3	3	4	3	3	3	3	3	3	3	1	31	3	1	1	1	1	2	1	0	0	0	0	0	2	2	1	0	3	3	3	2	8	2	3	3
1733	2	2	2	2	3	5	4	0	167	2.7889	56	20.0796	2	2	2	2	2	2	2	2	2	2	2	1	20	2	0	1	1	1	2	0	0	0	0	0	0	0	0	1	0	1	0	1	0	4	1	1	1
1734	2	1	2	2	2	3	2	0	158	2.4964	50	20.0288	2	1	1	1	1	1	1	1	4	1	1	1	13	3	0	1	0	0	0	0	0	0	0	0	0	0	0	0	0	0	0	0	0	1	1	0	0
1735	1	1	1	2	3	5	3	0	182	3.3124	70	21.1327	2	4	4	4	4	4	4	4	4	4	4	2	40	3	1	1	2	2	2	1	0	1	0	0	2	0	0	1	0	1	1	1	2	7	2	2	3
1736	2	1	2	2	2	5	3	0	163	2.6569	57	21.4536	2	4	4	2	5	5	5	5	5	3	3	2	41	3	0	2	1	1	1	1	0	0	0	1	0	0	0	1	0	1	1	1	1	6	2	2	2
1737	2	3	2	1	3	5	3	0	155	2.4025	53	22.0604	2	3	4	2	5	3	3	3	4	4	2	1	33	3	0	0	1	1	0	0	0	0	0	0	0	0	0	0	0	3	3	3	2	6	2	2	2
1738	2	1	2	2	3	5	3	0	160	2.56	45	17.5781	1	2	4	2	6	3	5	5	5	2	1	2	35	2	1	2	1	1	0	0	0	0	0	1	0	1	0	1	0	3	3	3	1	8	2	2	2
1739	1	1	1	1	3	5	4	0	177	3.1329	70	22.3435	2	3	3	3	3	3	3	3	3	3	3	1	30	4	0	2	0	0	0	0	0	0	0	0	0	0	0	0	0	2	0	1	1	4	1	2	2
1740	2	1	1	2	3	5	4	1	173	2.9929	60	20.0474	2	5	5	5	6	4	5	3	4	5	2	2	44	3	1	2	2	2	3	0	2	0	0	0	0	2	0	1	0	2	1	2	2	9	2	3	4
1741	2	1	2	2	2	5	2	0	160	2.56	48	18.75	2	4	4	1	5	5	5	5	6	2	2	2	39	3	0	1	2	1	1	0	0	0	0	0	0	0	0	1	0	2	2	2	1	6	2	3	3
1742	2	1	1	2	4	3	3	0	161	2.5921	64	24.6904	3	2	3	1	5	2	2	1	5	5	1	1	27	3	0	0	0	0	0	0	0	0	0	0	0	0	0	0	0	2	2	2	1	3	1	0	0
1743	1	4	1	2	3	5	2	1	172	2.9584	63	21.2953	2	3	5	2	5	2	2	5	2	5	2	2	33	4	2	1	2	2	0	0	0	0	0	0	0	0	0	0	0	0	0	0	1	4	1	1	1
1744	1	1	2	2	2	5	4	0	161	2.5921	54	20.8325	2	2	3	3	5	5	4	4	4	4	4	2	38	4	0	0	2	1	2	1	0	2	0	0	0	0	0	1	0	0	0	0	0	2	1	3	1
1745	2	2	1	2	4	5	4	0	164	2.6896	47	17.4747	1	2	4	4	4	4	4	6	4	4	4	2	40	4	0	1	1	1	2	2	3	3	1	2	2	0	0	2	0	0	0	0	2	6	2	1	3
1746	2	2	2	2	4	5	5	0	168	2.8224	55	19.487	2	2	4	2	6	4	4	4	4	4	2	2	36	3	1	1	0	1	1	0	0	0	1	0	1	0	0	1	0	0	0	0	1	4	1	2	2
1747	2	2	2	2	3	2	4	1	170	2.89	75	25.9516	3	2	5	5	5	2	2	5	2	2	2	1	32	4	2	1	3	3	3	0	2	0	0	3	3	2	0	2	2	3	3	3	3	14	2	2	3
1748	1	1	2	2	2	5	4	1	177	3.1329	60	19.1516	2	3	3	2	5	5	5	3	4	3	2	2	35	3	2	2	3	3	3	3	1	3	1	1	1	1	0	2	0	3	3	3	3	13	2	2	2
1749	2	1	1	1	2	5	3	0	156	2.4336	55	22.6003	2	5	3	5	4	4	4	4	3	4	3	2	39	3	0	1	0	0	0	0	0	0	0	1	0	0	0	1	0	0	0	0	0	2	1	2	2
1750	2	1	1	1	3	5	4	0	172	2.9584	58	19.6052	2	2	3	2	5	5	5	5	4	3	3	2	37	2	0	1	1	1	1	1	0	0	0	1	0	0	1	1	0	1	0	1	0	4	1	0	1
1751	2	2	2	2	2	5	4	1	158	2.4964	55	22.0317	2	5	5	2	4	4	4	4	3	4	3	2	38	4	1	0	3	2	0	0	0	0	0	0	0	0	0	0	0	2	1	2	2	6	2	1	1
1752	1	2	1	1	3	5	3	0	178	3.1684	78	24.6181	3	4	5	4	4	3	4	4	3	4	1	2	36	4	0	2	1	1	1	2	2	0	0	2	2	2	2	2	0	0	1	1	1	7	2	3	2
1753	1	1	2	1	2	2	3	0	177	3.1329	75	23.9395	2	5	5	5	5	5	5	5	5	5	5	2	50	4	0	2	0	0	0	0	0	0	0	0	0	0	0	0	0	0	0	0	0	2	1	2	2
1754	2	1	1	2	2	5	4	0	164	2.6896	53	19.7055	2	2	4	4	5	4	4	5	5	5	2	2	40	3	1	2	1	1	2	0	0	0	0	0	1	0	0	1	0	2	1	2	1	7	2	3	1
1755	1	4	2	1	4	5	4	0	170	2.89	60	20.7612	2	2	3	2	5	5	5	4	4	3	2	2	35	4	0	2	0	0	0	0	0	0	0	0	0	0	1	1	2	3	2	2	1	8	2	1	1
1756	1	3	2	2	2	5	3	0	170	2.89	67	23.1834	2	3	3	2	2	3	3	2	4	4	3	1	29	3	1	1	1	1	1	0	0	0	1	1	0	0	0	1	0	1	1	1	1	5	1	2	2
1757	2	1	2	1	3	5	3	1	170	2.89	63	21.7993	2	4	4	2	3	3	3	4	4	4	3	2	34	3	0	1	2	1	0	0	3	0	0	0	0	0	0	1	0	2	2	2	1	6	2	2	2
1758	1	4	2	1	3	5	4	1	172	2.9584	71	23.9995	2	4	5	4	5	5	5	5	5	5	5	2	48	4	1	0	2	2	2	2	0	0	0	1	0	0	0	1	0	2	2	2	2	7	2	3	3
1759	2	1	2	2	2	5	3	0	162	2.6244	54	20.5761	2	2	2	2	2	4	4	4	4	2	1	1	27	2	0	1	0	0	0	0	0	0	0	0	0	0	0	0	0	0	0	0	1	2	1	1	1
1760	2	1	2	2	2	5	4	1	161	2.5921	60	23.1473	2	3	2	1	4	2	2	2	5	3	2	1	26	3	0	1	0	0	0	0	0	0	0	0	0	0	0	0	0	0	0	0	0	1	1	1	1
1761	1	1	2	2	2	5	3	1	172	2.9584	67	22.6474	2	4	4	4	3	3	3	4	3	5	3	2	36	3	1	3	1	1	1	1	1	2	0	0	0	0	2	1	0	2	2	2	1	8	2	1	3
1762	1	1	2	2	2	5	3	0	174	3.0276	68	22.46	2	2	3	2	4	3	3	3	4	4	4	2	32	3	0	1	0	0	0	0	0	0	0	0	0	0	0	0	0	0	0	0	1	2	1	1	1
1763	1	2	1	1	3	5	3	0	168	2.8224	63	22.3214	2	3	2	2	5	1	1	3	2	4	1	1	24	4	1	1	3	2	3	0	0	3	0	0	0	0	0	1	0	2	0	1	3	8	2	3	3
1764	1	1	1	2	3	5	3	0	172	2.9584	65	21.9713	2	4	4	2	2	2	2	3	3	3	3	1	28	4	0	0	0	0	0	0	0	0	0	0	0	0	0	0	0	0	0	0	0	0	1	1	1
1765	2	2	2	2	3	5	4	0	180	3.24	90	27.7778	3	1	1	1	1	1	1	1	1	1	1	1	10	4	1	1	0	1	0	0	0	0	0	0	3	0	0	1	0	0	0	0	0	3	1	0	0
1766	1	2	2	2	3	5	3	0	184.5	3.40402	78	22.9141	2	4	2	2	2	2	2	2	2	2	2	1	22	4	0	0	0	0	0	0	0	0	0	0	0	0	0	0	0	0	0	0	0	0	1	0	0
1767	2	3	2	2	2	5	4	0	158	2.4964	106	42.4611	4	4	2	2	5	2	2	2	2	4	2	1	27	3	0	0	1	1	1	0	0	0	0	1	0	0	0	1	0	0	1	1	1	4	1	1	1
1768	2	1	1	2	2	5	4	1	160	2.56	50	19.5312	2	4	4	3	5	4	4	5	5	4	4	2	42	4	2	1	2	2	0	0	0	0	0	0	0	2	1	1	0	2	1	2	1	7	2	3	2
1769	2	1	1	1	3	5	3	0	170	2.89	55	19.0311	2	4	4	2	5	1	1	1	6	4	2	1	30	3	0	2	1	1	0	1	0	0	1	1	1	0	0	1	0	1	0	1	1	6	2	1	0
1770	2	2	2	1	3	5	4	0	155	2.4025	42	17.4818	1	3	4	3	3	3	3	2	2	4	1	1	28	3	0	1	0	0	0	0	0	0	0	0	0	0	0	0	0	0	0	0	0	1	1	0	2
1771	2	1	1	2	2	5	5	0	166	2.7556	52	18.8707	2	2	4	2	6	4	4	4	4	4	4	2	38	4	1	1	1	1	2	1	1	2	2	2	0	0	0	2	0	0	0	0	0	4	1	0	0
1772	2	1	2	2	2	5	4	0	165	2.7225	47	17.2635	1	4	4	2	4	4	4	3	4	4	3	2	36	3	0	1	2	1	0	0	0	2	0	0	0	0	1	1	0	1	1	1	2	6	2	2	2
1773	2	1	2	2	3	5	4	0	160	2.56	47	18.3594	1	2	5	4	5	4	4	4	5	5	4	2	42	3	1	2	1	1	1	0	0	0	0	1	1	0	0	1	0	2	2	2	1	7	2	3	2
1774	1	3	2	2	2	5	3	0	176	3.0976	50	16.1415	1	4	3	4	5	4	4	3	4	3	3	2	37	4	1	1	1	1	1	1	0	0	0	0	1	0	1	1	0	2	2	2	1	6	2	2	2
1775	1	1	2	2	3	5	3	1	174	3.0276	75	24.7721	3	5	5	4	4	3	3	4	4	4	3	2	39	4	0	2	2	1	1	0	0	0	0	0	1	0	0	1	0	3	2	2	2	8	2	1	3
1776	2	2	1	1	4	5	4	1	165	2.7225	70	25.7117	3	6	6	4	3	1	3	5	6	6	3	2	43	4	2	2	2	2	1	0	0	0	2	1	0	0	0	1	0	1	0	1	2	8	2	2	3
1777	2	1	2	2	2	5	4	0	160	2.56	70	27.3438	3	2	4	1	4	3	3	2	4	2	2	1	27	3	0	1	1	1	1	1	0	0	0	0	0	1	0	1	0	1	1	1	0	4	1	2	3
1778	2	1	2	2	3	5	5	0	175	3.0625	90	29.3878	4	5	5	2	6	5	4	4	5	5	4	2	45	3	0	2	2	1	1	0	0	0	0	0	0	1	0	1	0	2	1	2	1	7	2	2	2
1779	2	1	2	2	2	5	4	0	155	2.4025	43	17.898	1	4	5	4	3	2	2	2	4	4	1	1	31	3	2	2	3	3	3	1	1	2	2	0	3	0	0	2	0	2	1	2	2	11	2	3	3
1780	2	3	2	2	1	1	3	0	152	2.3104	58	25.1039	3	4	4	2	4	3	3	4	3	4	3	2	34	3	1	1	1	1	1	0	0	0	0	0	0	0	0	1	0	1	0	1	1	5	1	2	2
1781	2	3	2	2	2	5	3	0	170	2.89	65	22.4913	2	2	2	4	3	3	3	3	5	5	2	1	32	3	0	1	2	1	2	2	1	2	0	2	3	0	0	2	0	2	2	2	2	8	2	3	3
1782	2	1	2	2	3	5	4	0	166	2.7556	57	20.6852	2	2	4	3	4	3	3	3	4	4	3	1	33	3	1	1	2	2	0	0	1	0	0	0	0	0	0	1	0	2	2	2	1	7	2	2	2
1783	2	1	1	2	3	5	4	0	162	2.6244	55	20.9572	2	4	4	4	6	6	6	4	4	2	5	2	45	3	1	2	2	2	0	0	3	0	0	1	0	0	1	1	0	3	2	2	1	8	2	2	3
1784	2	3	1	1	2	5	3	1	165	2.7225	50	18.3655	1	3	4	5	4	3	3	3	4	4	2	2	35	4	1	2	3	2	2	2	1	1	2	2	2	2	2	2	0	1	2	2	2	10	2	2	2
1785	1	1	2	1	3	5	4	0	182	3.3124	73	22.0384	2	4	4	1	4	1	1	4	4	4	1	1	28	4	0	2	0	0	0	0	0	0	0	0	0	0	0	0	0	2	1	2	0	4	1	2	2
1786	1	1	2	2	2	4	1	0	170	2.89	65	22.4913	2	1	1	1	1	1	1	1	1	1	1	1	10	1	0	3	0	0	0	0	0	0	0	0	0	0	0	0	0	0	0	0	0	3	1	0	0
1787	1	2	1	1	3	5	3	0	175	3.0625	55	17.9592	1	4	4	3	2	2	2	4	3	4	3	1	31	4	1	2	2	2	3	0	0	0	0	0	0	0	2	1	1	3	2	2	2	10	2	2	1
1788	2	2	2	1	2	2	5	1	158	2.4964	55	22.0317	2	6	6	6	6	6	6	6	6	6	6	2	60	3	2	3	3	3	3	3	1	1	1	3	0	2	3	2	0	3	3	3	3	14	2	4	4
1789	2	1	1	1	3	5	4	0	157	2.4649	62	25.1532	3	2	2	4	5	2	2	5	5	2	2	1	31	3	1	2	2	2	2	0	0	0	0	0	0	0	0	1	0	2	0	1	1	7	2	0	0
1790	1	1	2	2	2	5	4	0	172	2.9584	80	27.0416	3	2	4	4	3	2	2	2	4	4	5	2	32	3	1	0	0	1	1	0	0	0	0	2	0	0	0	1	0	2	0	1	1	4	1	1	1
1791	2	1	1	2	2	5	4	0	165	2.7225	62	22.7732	2	4	4	4	4	4	4	4	4	4	4	2	40	3	1	2	0	1	0	0	0	0	0	0	0	1	0	1	0	2	0	1	1	6	2	2	2
1792	2	1	1	1	2	5	3	0	153	2.3409	47	20.0777	2	4	4	2	6	4	4	6	6	4	1	2	41	3	0	1	0	0	0	0	0	0	0	0	0	0	0	0	0	0	0	0	0	1	1	1	1
1793	2	1	1	2	2	5	3	1	163	2.6569	60	22.5827	2	3	4	4	5	4	4	3	4	4	3	2	38	4	2	0	1	2	0	1	1	0	0	1	1	0	0	1	0	0	1	1	1	5	1	2	2
1794	2	4	2	1	3	2	5	1	161	2.5921	54	20.8325	2	2	4	4	4	2	4	2	4	4	4	2	34	4	0	1	1	1	1	0	0	0	1	0	0	0	0	1	0	1	1	1	1	5	1	3	3
1795	1	1	2	1	3	5	1	0	170	2.89	50	17.301	1	1	1	1	1	1	1	1	1	1	1	1	10	1	0	3	0	0	0	0	0	0	0	0	0	0	0	0	0	0	0	0	0	3	1	0	0
1796	2	3	2	2	3	5	3	1	172	2.9584	75	25.3515	3	4	4	4	2	2	1	3	2	5	3	1	30	4	0	2	1	1	0	0	0	0	0	1	0	0	0	1	0	1	0	1	1	6	2	3	1
1797	2	3	1	2	1	5	3	0	165	2.7225	50	18.3655	1	2	4	5	3	2	2	2	2	2	2	1	26	4	0	1	1	1	3	0	0	0	1	1	0	0	1	1	0	3	2	2	1	6	2	3	3
1798	2	1	1	1	3	3	5	0	160	2.56	46	17.9688	1	3	4	3	6	4	4	4	4	5	4	2	41	4	0	3	0	0	1	1	0	0	0	0	0	0	0	1	0	2	1	2	0	6	2	3	3
1799	2	3	2	2	3	5	3	0	165	2.7225	47	17.2635	1	2	2	4	4	4	4	4	4	4	2	2	34	3	1	1	1	1	1	1	1	1	1	1	1	1	1	1	0	2	1	2	1	6	2	2	2
1800	1	2	2	2	2	5	5	0	177.5	3.15062	87	27.6136	3	2	2	2	2	2	2	2	2	2	2	1	20	4	0	0	0	0	0	0	0	0	0	0	0	0	0	0	0	0	0	0	1	1	1	0	1
1801	1	3	1	2	3	5	3	1	170	2.89	65	22.4913	2	1	1	2	3	3	4	3	4	3	4	1	28	2	1	1	2	2	1	3	3	3	2	2	2	3	3	3	2	2	2	2	3	13	2	3	1
1802	2	1	2	2	3	5	2	0	168	2.8224	53	18.7783	2	4	4	2	4	2	2	2	2	2	2	1	26	4	2	2	0	1	1	0	0	0	0	0	0	0	0	1	0	0	0	0	2	6	2	1	1
1803	2	1	2	2	2	5	5	1	159	2.5281	43	17.0088	1	1	5	5	4	4	4	4	5	6	5	2	43	3	1	2	2	2	0	0	0	0	0	1	0	0	0	1	0	3	3	3	2	10	2	0	2
1804	2	1	2	2	2	5	2	0	166	2.7556	58	21.048	2	2	4	2	3	3	3	2	2	4	2	1	27	3	0	1	1	1	1	0	0	0	0	0	0	2	0	1	0	0	0	0	1	4	1	1	3
1805	2	2	1	2	3	3	4	0	172	2.9584	85	28.7317	4	4	4	4	4	4	4	3	3	3	3	2	36	3	0	0	0	0	0	0	0	0	0	1	0	0	0	1	0	1	0	1	0	2	1	1	2
1806	2	4	2	2	2	5	4	0	162	2.6244	53	20.1951	2	3	4	2	5	4	4	3	4	4	3	2	36	4	1	1	2	2	2	2	0	0	0	0	1	0	1	1	0	2	2	2	1	7	2	2	2
1807	1	2	1	2	3	5	3	0	170	2.89	55	19.0311	2	4	4	4	4	4	4	4	4	4	4	2	40	3	1	0	2	2	3	0	0	0	0	0	0	0	0	1	0	0	0	0	0	3	1	2	2
1808	1	2	1	1	2	5	2	0	175	3.0625	90	29.3878	4	2	2	1	2	1	1	5	5	4	1	1	24	4	0	1	0	0	0	0	0	0	0	0	0	0	0	0	0	0	0	0	0	1	1	0	0
1809	2	2	2	2	3	5	3	0	163	2.6569	90	33.8741	4	3	3	3	3	3	3	3	3	3	3	1	30	3	0	1	0	0	0	0	0	0	0	0	0	0	0	0	0	0	0	0	0	1	1	1	3
1810	2	2	1	1	3	5	3	0	170	2.89	54	18.6851	2	1	1	2	4	4	4	3	5	5	2	1	31	3	0	0	1	1	1	2	0	2	1	0	0	0	1	1	0	1	0	1	1	4	1	2	3
1811	2	2	1	2	3	5	4	0	175	3.0625	85	27.7551	3	3	4	4	5	3	4	4	4	3	3	2	37	4	0	0	0	0	0	0	0	0	0	0	0	0	0	0	0	0	0	0	0	0	1	1	1
1812	1	1	2	1	2	2	5	0	183	3.3489	85	25.3815	3	4	4	4	5	5	5	5	5	4	3	2	44	3	1	2	1	1	1	2	1	1	0	1	0	0	0	1	2	2	2	2	2	10	2	3	3
1813	2	1	1	2	3	2	4	1	162	2.6244	52	19.8141	2	4	4	4	5	5	5	5	5	5	5	2	47	4	2	2	2	2	1	1	0	0	0	0	0	0	1	1	0	1	2	2	1	8	2	2	2
1814	1	1	2	1	2	5	1	0	175	3.0625	120	39.1837	4	1	1	1	1	1	1	1	3	1	1	1	12	3	1	2	0	1	0	0	0	0	0	0	0	0	0	0	0	0	0	0	1	4	1	0	4
1815	1	2	2	2	2	3	4	1	170	2.89	48	16.609	1	3	4	2	3	1	1	3	4	5	5	1	31	4	0	0	0	0	0	0	0	0	0	0	0	0	0	0	0	0	0	0	2	2	1	0	2
1816	1	1	1	1	2	5	3	0	177	3.1329	75	23.9395	2	4	4	2	3	3	3	3	5	4	2	2	33	3	1	1	2	2	2	0	0	0	0	0	0	0	0	1	0	0	0	0	1	5	1	3	2
1817	2	1	1	2	4	5	3	0	162	2.6244	60	22.8624	2	3	1	1	1	1	1	1	1	1	1	1	12	3	1	1	1	1	0	0	0	0	0	0	0	0	0	0	0	0	0	0	0	2	1	0	0
1818	1	1	2	2	3	5	4	1	159	2.5281	43	17.0088	1	5	3	2	4	3	3	5	5	5	2	2	37	4	0	2	0	0	0	0	0	0	2	2	0	1	2	1	0	3	3	3	2	8	2	3	3
1819	2	1	2	2	3	5	2	0	170	2.89	73	25.2595	3	3	4	3	4	3	3	5	4	3	3	2	35	3	1	1	0	1	0	0	0	0	0	1	0	0	0	1	0	1	0	1	0	4	1	1	1
1820	2	1	2	2	3	5	3	0	156	2.4336	60	24.6548	3	4	4	4	4	3	3	4	4	4	2	2	36	3	1	1	2	2	0	0	0	0	0	3	0	0	0	1	0	0	0	0	1	5	1	1	1
1821	1	1	1	1	2	2	3	0	172	2.9584	61	20.6193	2	3	3	4	4	2	2	4	4	2	2	1	30	4	0	2	2	1	0	0	0	0	0	3	0	0	0	1	0	2	2	2	2	8	2	2	2
1822	1	1	2	1	3	5	3	0	178	3.1684	83	26.1962	3	1	5	2	2	4	3	5	3	5	2	2	32	3	0	1	1	1	1	0	0	0	0	1	0	0	0	1	0	0	1	1	1	5	1	2	2
1823	2	1	2	2	3	5	3	0	158	2.4964	50	20.0288	2	3	3	4	3	4	4	4	4	4	2	2	35	3	1	1	2	2	2	0	1	0	1	2	0	1	0	1	0	1	1	1	1	6	2	1	1
1824	2	1	2	2	3	5	3	1	165	2.7225	59	21.6713	2	3	4	3	4	4	4	4	5	3	3	2	37	3	0	2	1	1	2	1	0	0	2	1	3	1	2	2	0	3	3	3	2	10	2	4	3
1825	2	3	1	2	2	5	2	0	162	2.6244	60	22.8624	2	3	3	4	3	3	4	3	4	4	4	2	35	2	0	2	1	1	1	1	1	1	1	1	2	1	2	2	1	1	1	1	1	8	2	0	0
1826	2	4	1	1	2	5	3	0	169	2.8561	65	22.7583	2	4	4	4	4	3	3	3	4	5	4	2	38	2	2	1	2	2	2	2	1	0	2	2	2	1	1	2	1	3	2	2	2	10	2	4	3
1827	2	1	1	2	4	5	3	1	166	2.7556	57	20.6852	2	4	5	4	4	4	3	3	4	5	4	2	40	4	0	2	0	0	0	0	0	1	0	0	2	0	0	1	0	1	1	1	1	5	1	2	3
1828	2	2	2	1	3	3	3	0	177	3.1329	62	19.79	2	4	4	2	4	4	4	4	4	4	2	2	36	3	0	1	1	1	3	0	0	0	0	0	1	0	0	1	0	1	0	1	1	5	1	1	1
1829	2	1	2	2	3	5	3	0	173	2.9929	85	28.4005	4	3	4	2	5	4	4	5	3	4	4	2	38	3	0	1	1	1	1	1	1	2	0	0	0	0	0	1	0	3	2	2	1	6	2	2	2
1830	1	1	1	1	2	3	3	0	174	3.0276	70	23.1206	2	1	1	1	5	5	5	1	4	2	1	1	26	2	0	0	0	0	0	0	0	0	0	0	0	0	0	0	0	0	0	0	0	0	1	0	0
1831	2	1	2	2	2	5	2	0	158	2.4964	52	20.83	2	4	4	2	4	3	3	4	4	4	2	2	34	2	0	1	0	0	0	0	0	0	0	0	0	0	0	0	0	0	0	0	0	1	1	3	2
1832	2	1	1	1	4	5	2	0	163	2.6569	60	22.5827	2	2	2	2	2	2	2	2	3	3	3	1	23	2	2	1	2	2	1	1	2	0	0	1	1	0	0	1	1	1	0	1	1	7	2	2	1
1833	1	3	2	2	3	5	4	0	183	3.3489	64	19.1108	2	4	4	4	4	4	4	4	4	4	4	2	40	3	1	1	1	1	0	0	0	0	0	0	0	0	0	0	0	0	0	0	1	3	1	1	1
1834	2	1	2	2	3	5	3	0	161	2.5921	55	21.2183	2	2	3	2	2	2	2	2	2	3	2	1	22	3	1	1	2	2	1	0	0	0	0	0	1	0	0	1	0	2	2	2	1	7	2	2	2
1835	2	2	2	2	3	5	4	0	155	2.4025	45	18.7305	2	2	2	2	2	2	2	2	5	5	2	1	26	4	1	1	1	1	0	0	0	0	0	0	0	0	0	0	0	0	0	0	0	2	1	1	1
1836	1	1	1	1	3	5	4	0	165	2.7225	60	22.0386	2	3	4	1	5	4	4	4	5	4	4	2	38	4	2	2	3	3	0	0	0	2	0	3	0	0	0	1	2	2	0	1	2	11	2	1	2
1837	2	1	1	1	4	5	3	0	161	2.5921	50	19.2894	2	3	3	2	5	4	3	1	4	2	2	1	29	3	0	0	0	0	1	0	0	0	0	2	0	0	0	1	0	0	0	0	1	2	1	4	2
1838	1	1	1	1	3	5	4	0	174.5	3.04502	80	26.2724	3	1	3	1	5	3	3	6	3	3	1	1	29	4	0	1	0	0	0	0	1	0	0	0	2	0	0	1	0	1	1	1	0	3	1	1	3
1839	2	3	1	1	2	1	5	0	170	2.89	70	24.2215	3	5	5	5	5	5	5	5	5	5	5	2	50	4	0	1	0	0	0	0	0	0	0	0	0	0	0	0	0	0	0	0	0	1	1	2	4
1840	2	1	2	2	2	5	5	1	170	2.89	56	19.3772	2	4	4	4	5	4	4	4	3	4	2	2	38	4	2	0	2	2	2	2	0	2	0	2	0	0	1	1	0	1	2	2	2	7	2	1	1
1841	2	3	2	2	3	1	3	0	170	2.89	55	19.0311	2	4	4	4	5	4	4	4	4	4	3	2	40	4	1	0	1	1	1	0	0	1	0	0	0	0	0	1	0	1	0	1	1	4	1	2	1
1842	2	1	1	2	4	5	3	0	161	2.5921	74	28.5483	4	2	4	1	5	5	4	3	5	5	4	2	38	3	0	1	0	0	0	0	0	0	0	0	0	0	0	0	0	1	1	1	0	2	1	3	3
1843	2	1	2	2	2	5	3	0	155	2.4025	42	17.4818	1	3	4	2	2	2	2	2	4	4	4	1	29	3	0	1	1	1	1	0	0	1	0	1	0	0	0	1	0	2	1	2	0	5	1	1	1
1844	1	1	2	2	2	1	4	0	180	3.24	70	21.6049	2	3	3	3	6	3	3	4	4	4	1	2	34	4	0	1	0	0	0	0	0	0	0	0	0	0	0	0	0	2	0	1	0	2	1	0	2
1845	1	1	2	1	2	5	4	0	175	3.0625	65	21.2245	2	4	5	5	5	2	2	5	3	5	2	2	38	3	1	1	2	2	0	0	0	3	0	0	0	0	0	1	0	1	0	1	2	7	2	2	2
1846	2	1	1	2	3	5	3	0	164	2.6896	53	19.7055	2	3	4	4	2	2	2	2	5	4	2	1	30	3	1	1	1	1	0	0	0	0	0	0	0	0	0	0	0	0	0	0	1	3	1	1	1
1847	2	1	1	2	3	5	3	0	158	2.4964	51.5	20.6297	2	4	4	2	2	2	2	2	2	2	2	1	24	3	1	1	0	1	0	0	0	0	0	0	0	0	0	0	0	1	1	1	1	4	1	2	2
1848	2	1	1	2	2	5	3	1	160	2.56	60	23.4375	2	4	4	3	2	2	2	4	4	4	4	1	33	4	0	1	0	0	0	0	0	0	0	1	0	0	0	1	0	1	1	1	0	3	1	0	0
1849	2	3	2	1	3	5	4	1	162	2.6244	67.5	25.7202	3	5	5	2	4	2	2	5	2	4	2	1	33	4	1	1	2	2	0	0	0	0	0	0	0	0	1	1	0	3	2	2	1	7	2	2	1
1850	2	3	2	1	2	5	3	0	159	2.5281	60	23.7332	2	3	3	3	3	3	3	1	5	5	3	1	32	3	2	0	0	1	0	0	0	0	0	0	0	0	0	0	0	0	0	0	0	1	1	3	3
1851	1	1	2	1	3	4	3	1	175	3.0625	75	24.4898	3	4	4	4	4	4	4	4	4	4	4	2	40	3	1	1	3	2	2	2	2	2	2	2	2	2	3	3	2	2	2	2	2	12	2	2	2
1852	2	2	2	2	2	5	4	1	172	2.9584	56	18.9292	2	5	5	4	3	4	4	3	6	5	4	2	43	3	1	1	2	2	1	2	2	0	1	2	0	0	0	1	0	3	3	3	2	9	2	3	3
1853	2	1	1	1	3	5	3	1	167	2.7889	63	22.5896	2	3	4	4	5	3	2	3	5	4	2	2	35	3	0	1	2	1	1	0	0	0	1	2	1	1	1	1	0	2	2	2	1	6	2	3	2
1854	1	1	2	2	3	5	3	0	180	3.24	90	27.7778	3	4	4	2	1	1	1	2	2	4	3	1	24	3	0	1	0	0	2	0	0	0	0	1	0	0	0	1	0	1	1	1	1	4	1	2	1
1855	2	1	1	2	4	5	4	0	165	2.7225	61	22.4059	2	1	2	4	5	3	5	4	2	2	1	1	29	3	0	1	0	0	0	0	0	0	1	0	0	0	0	1	0	2	2	2	1	5	1	1	1
1856	2	1	2	2	2	5	5	0	163	2.6569	50	18.8189	2	2	4	4	3	3	3	3	3	5	1	1	31	3	0	0	0	0	0	0	0	0	0	1	0	0	0	1	0	0	0	0	0	1	1	0	0
1857	2	1	2	1	3	5	2	0	166	2.7556	50	18.1449	1	2	2	2	2	2	2	2	2	2	2	1	20	3	0	2	0	0	0	0	0	0	0	0	0	0	0	0	0	2	0	1	1	4	1	1	1
1858	2	1	1	1	3	5	4	0	159	2.5281	52	20.5688	2	2	2	2	2	2	2	3	3	5	2	1	25	3	0	2	0	0	0	1	0	0	0	0	0	0	0	1	0	0	0	0	0	3	1	1	1
1859	2	1	2	2	2	5	4	0	164	2.6896	60	22.3081	2	4	4	2	4	4	3	4	4	4	2	2	35	3	0	1	0	0	2	0	0	0	0	0	1	0	0	1	0	0	1	1	0	3	1	2	2
1860	1	1	2	1	3	5	4	0	173	2.9929	58	19.3792	2	2	4	2	4	1	2	4	4	1	3	1	27	4	1	2	0	1	0	0	0	0	2	0	0	0	0	1	0	2	0	1	0	5	1	0	1
1861	2	2	2	2	2	5	3	0	166	2.7556	78	28.306	4	2	4	2	2	2	2	4	4	4	3	1	29	3	0	1	0	0	0	0	0	0	1	0	0	0	0	1	0	1	0	1	0	3	1	1	1
1862	2	3	2	1	2	5	3	1	151	2.2801	53	23.2446	2	4	4	2	2	2	2	4	5	5	5	2	35	4	2	3	3	3	0	0	0	0	0	0	0	0	0	0	3	3	2	2	2	13	2	1	3
1863	1	1	1	2	2	5	4	0	181	3.2761	60	18.3145	1	4	1	1	5	1	1	1	1	1	1	1	17	3	1	1	1	1	1	2	1	0	0	0	1	0	0	1	0	2	1	2	1	6	2	1	2
1864	2	3	1	1	3	5	2	0	168	2.8224	54	19.1327	2	4	4	4	3	3	3	5	4	5	3	2	38	3	1	1	2	2	1	2	0	0	1	0	1	0	1	1	0	2	2	2	1	7	2	2	2
1865	2	1	1	1	3	5	5	1	165	2.7225	57	20.9366	2	4	4	4	4	4	4	4	4	4	4	2	40	3	0	2	1	1	1	2	0	0	0	0	0	0	0	1	0	3	2	2	1	7	2	2	2
1866	2	1	1	2	3	5	5	0	171	2.9241	80	27.3588	3	6	6	6	6	6	6	6	6	6	1	2	55	3	0	0	0	0	0	1	1	0	0	0	0	0	0	1	0	0	0	0	0	1	1	0	0
1867	2	1	1	1	3	5	3	1	161	2.5921	47	18.132	1	5	4	4	6	5	5	4	4	4	3	2	44	3	0	1	1	1	1	1	1	0	0	2	0	0	1	1	0	2	2	2	1	6	2	2	1
1868	2	1	2	2	2	5	5	1	163	2.6569	56	21.0772	2	4	4	4	4	4	4	4	4	4	4	2	40	3	0	0	2	1	2	2	1	0	2	2	2	1	1	2	0	3	2	2	1	6	2	3	3
1869	2	1	2	2	3	5	5	1	172	2.9584	65	21.9713	2	5	5	4	4	5	5	4	5	5	5	2	47	4	0	2	0	0	0	0	0	1	0	0	0	0	0	1	0	2	2	2	2	7	2	2	3
1870	1	1	1	1	2	5	2	0	182	3.3124	68	20.5289	2	2	4	2	2	3	2	4	4	2	2	1	27	3	1	2	2	2	2	2	0	0	0	0	1	1	1	1	1	3	2	2	2	10	2	2	2
1871	2	2	1	2	3	1	2	0	168	2.8224	60	21.2585	2	4	4	3	4	4	3	3	3	4	2	2	34	3	1	1	1	1	0	0	0	0	0	1	0	0	0	1	0	1	0	1	1	5	1	1	1
1872	1	1	2	1	2	5	4	0	184	3.3856	65	19.199	2	3	4	3	3	1	1	4	6	4	2	1	31	3	0	1	1	1	0	0	0	0	0	0	0	0	1	1	0	2	2	2	1	6	2	2	2
1873	1	1	1	1	3	5	2	0	172	2.9584	72	24.3375	3	4	4	5	2	2	2	2	4	4	4	2	33	3	0	1	0	0	0	0	0	0	0	0	0	0	0	0	0	0	0	0	0	1	1	2	2
1874	2	1	1	1	3	2	5	1	160	2.56	50	19.5312	2	6	1	6	3	4	4	4	4	4	5	2	41	4	1	1	1	1	3	1	0	0	0	0	1	0	3	1	0	0	1	1	2	6	2	0	3
1875	1	4	1	2	4	5	5	0	180	3.24	80	24.6914	3	4	4	2	2	2	2	5	2	2	2	1	27	4	0	0	0	0	0	0	0	0	0	0	0	0	0	0	0	0	0	0	0	0	1	0	0
1876	2	1	2	1	3	2	4	1	180	3.24	60	18.5185	2	4	4	3	2	2	2	2	4	4	2	1	29	4	1	2	2	2	1	0	0	0	0	1	0	0	1	1	0	1	0	1	1	7	2	1	1
1877	2	2	1	1	3	5	3	0	160	2.56	50	19.5312	2	2	2	2	2	2	2	2	4	2	2	1	22	3	1	1	2	2	0	1	0	0	0	0	0	0	0	1	0	0	0	0	1	5	1	1	2
1878	2	2	1	2	3	5	2	0	164	2.6896	55	20.4491	2	3	3	3	3	3	3	3	3	3	3	1	30	2	0	0	1	1	1	0	0	0	0	1	0	0	0	1	0	0	0	0	0	2	1	1	1
1879	2	1	1	1	3	5	4	0	170	2.89	70	24.2215	3	2	2	2	4	3	3	3	2	3	1	1	25	3	1	3	2	2	1	0	0	0	0	2	0	0	0	1	0	3	2	2	2	10	2	2	4
1880	2	1	2	2	2	1	4	0	166	2.7556	54	19.5965	2	2	2	2	5	3	3	5	5	5	1	1	33	3	1	1	1	1	3	0	0	1	0	1	0	0	1	1	0	3	3	3	2	8	2	1	1
1881	2	2	1	1	4	5	4	0	160	2.56	58	22.6562	2	2	3	4	6	4	4	4	4	3	2	2	36	4	0	1	1	1	1	0	0	0	0	0	0	0	0	1	0	0	0	0	1	4	1	2	2
1882	2	2	2	2	3	3	4	0	167	2.7889	53	19.0039	2	1	3	1	4	3	3	4	3	4	2	1	28	3	0	0	1	1	1	0	1	1	1	2	0	1	1	1	0	1	0	1	1	4	1	1	1
1883	2	1	1	1	3	2	3	0	164	2.6896	57	21.1927	2	5	4	2	4	4	4	4	4	4	4	2	39	3	1	1	0	1	0	0	0	0	0	0	0	0	0	0	0	0	0	0	0	2	1	2	2
1884	2	1	2	2	3	5	4	1	163	2.6569	60	22.5827	2	5	6	4	6	5	5	3	5	5	5	2	49	3	1	1	1	1	0	0	0	0	0	0	1	0	0	1	0	3	3	3	2	8	2	3	3
1885	2	2	1	1	3	5	4	1	166	2.7556	57	20.6852	2	4	4	4	5	5	5	6	6	5	2	2	46	3	1	0	2	2	0	1	2	0	1	1	2	0	0	1	0	3	2	2	2	7	2	2	3
1886	2	3	1	2	3	5	3	0	169	2.8561	43	15.0555	1	5	2	2	4	2	3	2	3	4	2	1	29	3	0	0	1	1	1	2	0	0	0	0	2	0	0	1	0	1	1	1	1	4	1	1	1
1887	2	4	1	2	2	5	4	1	163	2.6569	50	18.8189	2	5	5	5	5	2	4	5	5	5	5	2	46	4	0	2	1	1	0	0	0	0	1	2	2	1	0	1	0	3	3	3	1	8	2	2	3
1888	2	1	2	2	2	5	4	1	166	2.7556	70	25.4028	3	3	3	3	4	3	3	3	3	3	3	1	31	3	2	1	0	1	0	0	1	0	0	1	0	0	0	1	0	2	0	1	0	4	1	1	2
1889	1	2	2	1	4	5	3	0	173.5	3.01023	63	20.9287	2	2	2	2	4	4	4	2	4	4	3	1	31	3	0	0	0	0	1	0	0	0	0	0	1	0	0	1	0	0	0	0	0	1	1	0	0
1890	2	2	2	1	2	5	4	1	168	2.8224	54	19.1327	2	4	4	3	3	2	2	4	3	4	3	1	32	3	2	2	3	3	2	0	2	0	0	2	1	0	0	1	0	3	3	3	2	11	2	3	3
1891	2	1	1	1	3	3	3	0	168	2.8224	58	20.5499	2	4	4	4	4	4	4	3	4	4	3	2	38	3	1	2	2	2	2	2	1	1	1	1	1	1	1	2	0	2	2	2	2	10	2	2	3
1892	2	2	2	2	3	3	4	0	163	2.6569	51	19.1953	2	4	4	4	4	4	4	4	3	4	1	2	36	3	2	1	2	2	2	2	0	0	0	1	0	0	0	1	0	2	0	1	2	7	2	2	2
1893	2	1	2	2	3	3	5	0	163	2.6569	60	22.5827	2	4	4	3	6	6	4	3	4	4	3	2	41	3	1	1	3	2	2	0	0	0	0	1	2	0	1	1	0	1	2	2	2	8	2	2	2
1894	2	1	2	2	3	5	4	0	163	2.6569	44	16.5607	1	3	3	2	2	2	2	2	4	4	2	1	26	3	1	1	1	1	1	1	0	1	0	2	0	0	2	1	0	0	0	0	1	4	1	1	1
1895	1	1	2	2	3	5	4	0	175	3.0625	72	23.5102	2	2	2	2	4	2	2	4	3	4	1	1	26	3	1	1	0	1	3	0	0	3	0	2	0	0	0	1	0	0	0	0	0	3	1	1	1
1896	2	1	2	2	2	3	3	0	166	2.7556	64	23.2254	2	4	4	4	3	3	3	3	4	4	3	2	35	3	1	0	0	1	1	1	0	1	0	1	0	0	0	1	0	0	0	0	1	3	1	2	2
1897	2	1	2	2	2	1	4	1	165	2.7225	71	26.079	3	4	4	4	4	4	4	4	6	4	4	2	42	4	0	1	0	0	0	0	0	0	0	0	0	0	0	0	0	2	2	2	0	3	1	3	3
1898	2	2	2	2	2	3	4	1	152	2.3104	47	20.3428	2	2	4	4	5	5	5	5	5	5	5	2	45	3	1	0	2	2	1	2	2	0	0	1	1	1	1	1	0	2	1	2	1	6	2	3	2
1899	2	2	2	2	3	5	5	0	152	2.3104	54	23.3726	2	4	4	4	5	4	4	5	3	4	2	2	39	4	2	1	2	2	3	3	2	2	0	3	1	0	0	2	0	0	0	0	1	6	2	1	3
1900	1	1	2	2	2	5	4	0	173	2.9929	71	23.7228	2	3	3	2	3	3	3	3	2	3	2	1	27	3	0	1	0	0	0	0	0	0	0	1	0	0	0	1	0	2	2	2	1	5	1	1	1
1901	2	1	2	1	3	2	3	0	165	2.7225	47	17.2635	1	3	4	3	3	3	4	3	4	3	4	2	34	4	1	1	0	1	0	0	0	0	0	0	1	0	0	1	0	1	0	1	0	4	1	1	1
1902	2	2	1	1	3	2	4	0	163	2.6569	50	18.8189	2	4	4	4	6	6	4	6	3	1	1	2	39	4	1	0	1	1	1	2	0	0	2	0	0	2	1	1	1	0	0	0	1	4	1	0	0
1903	1	3	2	1	1	2	1	0	190	3.61	108	29.9169	4	4	4	4	4	4	4	4	4	4	4	2	40	4	0	0	2	1	0	0	0	0	0	0	0	0	0	0	0	0	0	0	1	2	1	3	2
1904	2	1	2	2	2	5	4	1	155	2.4025	92	38.2934	4	4	4	4	3	3	3	3	4	4	4	2	36	4	1	3	1	1	1	1	1	1	1	1	1	1	1	1	1	2	2	2	2	10	2	2	2
1905	2	2	1	1	4	2	4	0	168	2.8224	60	21.2585	2	4	3	3	5	5	5	5	3	4	2	2	39	4	2	0	2	2	2	0	0	0	0	0	0	0	0	1	0	3	1	2	1	6	2	2	2
1906	1	1	1	1	2	5	3	0	176	3.0976	80	25.8264	3	3	3	3	3	3	3	3	3	3	3	1	30	3	0	1	0	0	0	0	0	0	0	0	0	0	0	0	0	0	0	0	0	1	1	0	0
1907	2	1	2	2	3	3	4	0	163	2.6569	100	37.6378	4	2	4	2	2	2	2	4	4	2	2	1	26	4	1	2	1	1	0	0	0	0	0	0	0	0	0	0	0	1	0	1	1	5	1	1	1
1908	2	3	2	2	3	5	4	1	165	2.7225	115	42.2406	4	3	4	2	6	5	1	4	4	4	3	2	36	4	2	0	1	2	0	0	0	0	0	0	1	0	0	1	0	1	1	1	1	5	1	2	2
1909	1	3	2	2	2	5	3	0	173	2.9929	75	25.0593	3	1	2	3	1	2	2	2	2	4	2	1	21	4	1	1	2	2	2	0	0	0	0	0	1	1	0	1	0	2	2	2	2	8	2	3	3
1910	2	2	1	1	3	1	3	0	165	2.7225	48.5	17.8145	1	2	4	2	4	2	2	5	4	5	1	1	31	4	1	0	1	1	0	0	0	0	0	1	1	0	0	1	0	1	0	1	1	4	1	2	3
1911	1	1	1	2	2	5	2	0	178	3.1684	60	18.937	2	4	4	4	4	2	2	4	2	4	2	2	32	2	0	0	0	0	0	0	0	0	0	0	0	0	0	0	0	0	0	0	1	1	1	0	0
1912	1	1	2	2	3	5	3	0	180	3.24	75	23.1481	2	3	3	6	2	2	2	4	4	2	2	1	30	3	0	1	0	0	0	0	0	1	0	2	0	0	0	1	0	0	0	0	1	3	1	1	1
1913	2	2	1	2	3	5	4	1	168	2.8224	60	21.2585	2	4	5	4	3	1	1	2	4	5	5	2	34	3	2	1	1	2	1	0	0	0	0	0	2	0	1	1	0	1	1	1	2	7	2	3	2
1914	2	3	1	2	2	5	4	1	153	2.3409	43	18.369	1	4	4	5	4	3	3	3	4	5	2	2	37	3	1	1	1	1	0	0	0	0	0	0	0	0	0	0	0	2	2	2	1	5	1	3	3
1915	2	1	1	1	3	5	3	0	172	2.9584	59	19.9432	2	3	4	4	4	3	3	4	4	4	3	2	36	3	1	1	1	1	0	1	0	0	0	0	1	0	0	1	0	1	1	1	1	5	1	3	3
1916	2	1	1	2	3	5	3	1	166	2.7556	102	37.0155	4	4	2	4	4	4	4	4	4	2	2	2	34	2	0	0	1	1	0	0	0	0	2	2	3	2	0	1	0	2	2	2	1	5	1	3	2
1917	2	1	2	1	3	5	3	0	160	2.56	54	21.0938	2	2	2	2	2	2	2	2	2	2	2	1	20	3	0	2	0	0	0	2	0	0	0	1	0	0	2	1	0	0	0	0	0	3	1	0	1
1918	2	2	1	2	2	5	4	0	172	2.9584	62	20.9573	2	5	5	2	6	5	4	5	5	6	2	2	45	4	1	1	1	1	0	0	1	0	0	1	0	0	0	1	0	2	2	2	1	6	2	3	4
1919	1	1	1	2	2	5	4	1	170	2.89	63	21.7993	2	5	5	4	5	3	3	5	5	5	3	2	43	4	1	2	1	1	3	0	1	0	0	2	1	0	0	1	0	2	2	2	1	7	2	2	2
1920	2	1	1	2	2	5	2	0	166	2.7556	50	18.1449	1	2	4	4	2	3	2	3	4	5	2	1	31	3	0	0	0	0	0	0	0	0	0	0	0	0	0	0	0	0	0	0	0	0	1	0	0
1921	2	1	2	2	2	5	3	0	158.5	2.51222	53	21.0968	2	4	4	2	4	3	3	3	4	4	4	2	35	2	0	1	0	0	0	0	0	0	0	0	0	0	0	0	0	0	0	0	0	1	1	0	2
1922	2	3	2	2	3	1	5	0	168	2.8224	76	26.9274	3	4	3	3	6	6	6	6	6	6	3	2	49	4	0	2	2	1	1	0	0	0	0	0	3	0	0	1	0	0	0	0	1	5	1	3	3
1923	2	1	2	1	3	5	4	1	168	2.8224	135	47.8316	4	4	4	4	4	6	4	4	4	4	4	2	42	3	1	1	3	2	2	0	2	0	0	0	2	0	0	1	0	3	3	3	2	9	2	2	2
1924	2	2	1	2	2	1	5	0	165	2.7225	50	18.3655	1	2	2	2	2	2	2	2	2	2	2	1	20	2	1	1	2	2	0	0	0	0	0	0	0	0	0	0	0	0	0	0	0	3	1	0	0
1925	1	3	1	1	3	5	5	0	172	2.9584	103	34.8161	4	3	6	3	5	6	6	6	4	3	2	2	44	4	1	1	0	1	0	0	0	0	0	0	0	0	0	0	0	1	1	1	0	3	1	0	1
1926	2	1	1	1	3	3	5	1	160	2.56	60	23.4375	2	2	5	4	1	1	1	5	4	6	6	2	35	4	0	2	0	0	0	0	0	0	0	0	0	0	0	0	0	3	3	3	2	7	2	1	2
1927	2	2	2	2	2	5	3	0	169	2.8561	53	18.5568	2	2	2	2	4	3	4	3	6	6	2	2	34	3	1	0	1	1	1	1	0	0	0	0	2	0	1	1	0	0	0	0	1	3	1	2	3
1928	2	1	1	1	2	5	3	0	168	2.8224	53	18.7783	2	3	5	4	3	3	4	4	4	4	2	2	36	3	0	2	1	1	2	0	1	0	0	1	0	0	0	1	0	2	1	2	1	7	2	2	3
1929	2	2	2	1	2	5	2	0	165	2.7225	62	22.7732	2	2	2	2	3	2	2	2	2	2	2	1	21	4	0	0	0	0	1	0	0	0	1	1	0	0	0	1	0	1	0	1	1	3	1	1	1
1930	2	1	1	2	2	3	4	0	159.5	2.54402	49	19.2608	2	4	5	5	5	2	2	4	5	4	3	2	39	3	0	3	0	0	0	1	0	0	0	0	0	0	0	1	0	1	2	2	1	7	2	3	3
1931	2	2	1	2	3	5	5	0	175	3.0625	69	22.5306	2	2	4	4	4	2	2	4	2	2	2	1	28	3	0	0	0	0	1	1	3	0	0	3	0	0	1	1	0	0	1	1	1	3	1	1	1
1932	2	2	2	2	3	5	3	1	160	2.56	40	15.625	1	4	4	4	6	4	4	4	4	5	4	2	43	4	1	0	2	2	2	1	0	2	1	2	2	0	0	2	1	2	1	2	1	8	2	2	1
1933	2	1	1	2	3	5	3	0	160	2.56	55	21.4844	2	2	1	1	1	1	1	1	5	5	1	1	19	3	0	2	0	0	0	0	0	0	0	0	0	0	0	0	0	0	0	0	0	2	1	0	0
1934	1	1	1	1	3	5	5	1	180	3.24	75	23.1481	2	4	4	1	5	3	3	3	3	3	2	1	31	4	0	2	0	0	0	0	0	0	0	0	0	0	0	0	0	2	0	1	1	4	1	0	0
1935	2	4	2	2	2	5	4	1	160	2.56	65	25.3906	3	4	4	4	4	4	4	4	4	4	4	2	40	4	0	0	1	1	1	1	0	0	1	1	1	0	0	1	0	1	1	1	1	4	1	3	3
1936	1	3	1	1	3	5	1	0	182	3.3124	85	25.6612	3	1	1	1	1	1	1	1	1	1	1	1	10	1	0	3	1	1	1	0	0	0	0	0	0	0	0	1	0	0	0	0	0	5	1	0	0
1937	1	1	1	1	3	5	5	0	190	3.61	84	23.2687	2	1	2	1	4	3	3	4	2	3	2	1	25	3	0	2	0	0	0	0	0	0	0	0	0	0	0	0	0	0	0	0	0	2	1	1	1
1938	1	2	1	2	2	5	5	1	185	3.4225	80	23.3747	2	4	1	2	4	4	4	4	6	6	3	2	38	4	1	0	3	2	2	0	0	0	0	3	1	0	3	1	0	3	3	3	2	8	2	3	3
1939	1	1	1	1	4	5	3	1	181	3.2761	84.5	25.7929	3	4	3	2	5	3	4	4	5	4	2	2	36	3	1	1	0	1	1	2	0	0	1	3	0	1	2	2	0	1	0	1	1	6	2	2	3
1940	2	1	1	1	3	5	4	0	160	2.56	50	19.5312	2	4	4	3	6	4	4	4	3	4	3	2	39	3	0	1	1	1	1	1	1	2	1	1	0	0	0	1	0	0	0	0	1	4	1	4	4
1941	2	1	2	2	3	3	3	0	163	2.6569	45	16.937	1	4	4	2	4	4	4	3	4	4	2	2	35	4	0	2	2	1	0	0	0	0	0	2	1	1	1	1	0	2	1	2	1	7	2	2	2
1942	2	1	1	1	4	3	3	0	172.5	2.97562	62	20.836	2	4	4	2	6	5	4	5	2	4	2	2	38	3	1	1	2	2	1	0	0	0	0	0	0	0	0	1	0	2	2	2	1	7	2	2	2
1943	2	1	1	2	3	5	3	0	170	2.89	62	21.4533	2	1	1	1	1	1	1	1	1	1	1	1	10	3	0	1	0	0	1	0	0	0	0	0	0	0	0	1	0	0	0	0	0	2	1	0	0
1944	1	1	1	1	3	5	3	1	183	3.3489	75	22.3954	2	5	4	2	6	4	4	3	5	5	4	2	42	3	0	1	1	1	1	1	2	1	2	1	0	1	0	1	0	2	2	2	1	6	2	2	2
1945	2	1	1	2	2	5	4	0	170	2.89	52	17.9931	1	1	1	1	1	1	1	1	1	1	1	1	10	3	0	1	0	0	0	0	0	0	0	0	0	0	0	0	0	0	0	0	0	1	1	0	0
1946	2	3	1	2	3	5	4	1	164	2.6896	70	26.0262	3	2	4	4	6	3	3	5	6	6	6	2	45	4	1	1	2	2	1	0	0	0	0	2	1	0	0	1	0	2	2	2	1	7	2	3	3
1947	2	1	2	2	3	5	3	1	165	2.7225	62	22.7732	2	1	2	2	4	3	3	3	6	4	4	1	32	3	1	1	1	1	1	0	0	0	0	0	2	0	1	1	0	1	1	1	1	5	1	1	1
1948	2	1	1	1	3	5	3	0	155	2.4025	62	25.8065	3	3	4	2	2	2	2	1	4	4	3	1	27	3	0	1	1	1	1	0	0	0	1	0	1	0	1	1	0	0	1	1	0	4	1	1	1
1949	2	1	1	1	4	5	3	0	163	2.6569	52	19.5717	2	4	4	4	4	4	4	4	4	4	4	2	40	3	0	1	1	1	1	0	0	0	0	0	0	0	0	1	0	0	0	0	0	3	1	2	2
1950	2	1	2	1	4	5	5	0	166	2.7556	75	27.2173	3	4	3	3	5	4	4	4	3	3	5	2	38	4	1	1	0	1	0	0	0	0	0	0	1	0	0	1	0	2	1	2	1	6	2	1	3
1951	2	1	1	2	2	5	3	1	156	2.4336	46	18.902	2	3	4	3	5	4	4	5	5	5	3	2	41	4	1	2	2	2	1	2	0	1	2	0	1	0	1	1	0	3	2	2	2	9	2	2	3
1952	2	2	1	1	3	5	4	0	166	2.7556	50	18.1449	1	3	4	4	2	2	2	2	4	4	3	1	30	3	1	0	2	2	0	0	0	0	0	0	0	0	0	0	0	0	0	0	1	3	1	1	1
1953	1	1	1	2	3	3	4	1	184	3.3856	87	25.6971	3	5	4	4	5	4	4	5	6	4	3	2	44	4	2	2	3	3	1	2	0	0	0	3	0	0	0	1	0	3	3	3	2	11	2	3	3
1954	1	1	1	1	3	5	2	0	180	3.24	75	23.1481	2	1	2	1	2	1	1	1	2	1	1	1	13	2	0	1	0	0	0	0	0	0	1	0	0	0	0	1	0	1	0	1	1	4	1	0	1
1955	1	1	1	2	4	5	2	0	173	2.9929	71	23.7228	2	2	3	3	2	2	2	2	3	3	2	1	24	2	1	1	2	2	1	2	0	0	0	0	0	0	0	1	0	0	0	0	1	5	1	2	2
1956	2	1	2	2	2	5	3	0	170	2.89	60	20.7612	2	2	2	2	6	2	2	4	4	2	2	1	28	3	0	1	1	1	3	0	0	0	0	1	0	1	0	1	0	2	0	1	1	5	1	1	1
1957	2	1	2	2	2	5	4	1	179	3.2041	67	20.9107	2	5	5	5	3	3	5	2	6	5	4	2	43	3	0	1	1	1	1	0	0	0	0	1	0	0	0	1	0	0	0	0	1	4	1	4	4
1958	1	3	2	1	3	5	3	1	181.5	3.29422	71	21.5529	2	4	5	2	2	2	2	2	4	4	2	1	29	4	2	2	3	3	0	0	0	0	0	0	0	0	0	0	0	2	0	1	2	8	2	2	2
1959	2	1	2	1	2	5	4	0	168	2.8224	70	24.8016	3	4	4	4	4	4	4	2	5	4	3	2	38	3	1	1	2	2	1	0	0	0	0	1	1	0	0	1	0	2	1	2	1	7	2	2	2
1960	2	1	1	1	3	5	4	0	163	2.6569	49	18.4425	1	4	4	1	6	4	4	6	3	3	3	2	38	4	2	2	3	3	2	0	0	0	0	3	2	0	0	1	0	2	2	2	2	10	2	2	3
1961	2	1	1	2	3	5	2	1	162	2.6244	53	20.1951	2	4	4	4	4	3	3	4	3	4	3	2	36	3	0	1	2	1	1	0	0	0	0	2	0	1	0	1	0	2	1	2	1	6	2	2	2
1962	2	1	2	2	3	5	5	1	158	2.4964	85	34.049	4	6	6	1	6	6	6	6	6	6	3	2	52	4	2	3	2	2	3	3	0	0	0	1	0	1	0	1	0	3	2	2	1	9	2	1	1
1963	2	1	2	2	2	5	4	0	165	2.7225	55	20.202	2	2	5	4	6	4	4	5	5	5	2	2	42	3	1	1	2	2	2	2	0	0	0	2	0	0	2	1	0	2	0	1	0	5	1	1	1
1964	2	3	1	2	2	5	4	1	164	2.6896	45	16.7311	1	3	3	4	3	3	3	3	5	3	2	1	32	4	2	0	3	3	3	2	0	0	3	3	3	3	3	3	0	3	3	3	3	12	2	3	3
1965	2	1	2	2	2	5	4	0	160	2.56	58	22.6562	2	1	1	1	3	1	1	3	4	1	1	1	17	3	0	1	0	0	0	0	0	0	0	0	0	0	0	0	0	0	0	0	0	1	1	0	0
1966	1	3	2	2	2	5	4	0	160	2.56	48	18.75	2	1	1	1	1	1	1	1	5	1	1	1	14	2	1	1	1	1	0	0	0	0	0	0	0	0	0	0	0	0	0	0	0	2	1	0	0
1967	2	1	1	2	3	5	4	0	163	2.6569	60	22.5827	2	4	4	3	4	4	4	4	4	5	4	2	40	3	1	1	2	2	0	0	0	0	0	1	1	0	0	1	0	2	2	2	2	8	2	2	2
1968	1	2	1	1	3	5	2	0	181	3.2761	65	19.8407	2	2	2	4	2	2	2	2	4	4	2	1	26	4	0	0	0	0	0	0	0	0	0	0	0	0	0	0	0	0	0	0	0	0	1	1	2
1969	2	4	1	1	3	5	4	1	167	2.7889	73	26.1752	3	4	4	2	6	6	6	6	6	6	6	2	52	4	2	2	2	2	0	2	0	0	0	0	0	0	0	1	0	2	2	2	1	8	2	0	0
1970	1	1	1	2	3	1	4	0	185	3.4225	65	18.992	2	2	2	2	2	2	2	2	4	4	2	1	24	3	0	1	1	1	0	0	0	0	0	0	0	0	0	0	0	0	0	0	1	3	1	1	2
1971	1	3	1	1	3	5	2	1	192	3.6864	90	24.4141	3	6	6	4	6	6	6	5	6	6	2	2	53	4	0	2	0	0	0	0	0	0	1	0	1	0	0	1	0	2	2	2	1	6	2	2	4
1972	1	1	2	2	3	1	5	1	184	3.3856	73	21.5619	2	3	3	3	3	3	3	3	3	4	3	1	31	4	1	1	1	1	2	2	2	2	2	2	1	1	2	2	2	2	2	2	1	9	2	2	2
1973	1	1	2	1	2	5	4	0	176	3.0976	101	32.6059	4	3	3	2	4	2	2	4	4	4	1	1	29	3	0	1	0	0	0	0	0	0	0	3	0	0	0	1	0	2	0	1	1	4	1	3	3
1974	1	1	1	1	4	4	1	0	175	3.0625	65	21.2245	2	6	6	6	1	1	1	1	1	1	1	1	25	1	0	0	0	0	0	0	0	0	0	0	0	0	0	0	0	0	0	0	0	0	1	0	0
1975	1	1	2	2	2	3	4	1	185	3.4225	70	20.4529	2	4	4	4	6	4	4	4	4	4	4	2	42	3	2	2	2	2	1	1	0	1	0	0	0	1	0	1	0	1	1	1	2	8	2	2	3
1976	1	1	2	2	2	3	3	0	188	3.5344	85	24.0493	3	5	5	3	2	6	5	6	5	5	5	2	47	1	0	2	0	0	2	0	0	0	0	0	0	0	0	1	0	2	1	2	2	7	2	3	3
1977	2	1	1	2	3	5	3	0	173.5	3.01023	90	29.8981	4	6	6	1	3	3	3	5	5	5	1	2	38	4	0	2	0	0	0	0	0	0	3	0	0	0	0	1	0	0	0	0	1	4	1	0	3
1978	1	1	2	1	3	4	3	1	198	3.9204	60	15.3046	1	4	4	4	4	4	4	4	4	4	4	2	40	3	2	0	2	2	2	2	2	1	1	1	1	3	2	2	1	1	2	2	0	7	2	3	3
1979	2	3	1	2	2	5	4	1	165	2.7225	60	22.0386	2	3	4	3	4	2	2	3	5	5	3	2	34	3	1	1	2	2	1	0	0	1	0	0	0	0	0	1	0	2	2	2	1	7	2	2	2
1980	2	4	1	1	3	3	5	0	163	2.6569	56	21.0772	2	2	2	4	6	6	6	6	6	2	4	2	44	3	2	2	3	3	3	3	2	2	3	0	2	1	2	2	0	3	3	3	1	11	2	2	2
1981	2	2	2	1	3	1	5	1	157	2.4649	41	16.6335	1	6	6	4	5	4	3	4	3	5	3	2	43	4	1	0	1	1	1	0	0	0	0	2	0	0	1	1	0	2	1	2	2	6	2	2	2
1982	2	1	1	1	3	5	3	0	162	2.6244	50	19.052	2	6	6	3	3	4	1	1	1	1	1	1	27	3	1	0	2	2	2	0	0	0	0	0	2	0	0	1	0	0	0	0	0	3	1	3	3
1983	1	1	2	2	2	1	5	1	175	3.0625	90	29.3878	4	5	5	5	5	5	5	5	5	5	5	2	50	4	2	2	3	3	3	1	0	0	0	0	0	0	0	1	0	2	2	2	2	10	2	0	2
1984	1	1	2	2	2	5	1	0	179	3.2041	65	20.2865	2	1	1	1	1	1	1	1	1	1	1	1	10	4	0	3	0	0	1	0	0	0	0	0	0	0	0	1	0	0	1	1	0	5	1	0	0
1985	2	1	2	2	3	5	4	0	160	2.56	50	19.5312	2	4	4	2	2	2	2	1	4	5	1	1	27	2	2	0	3	3	0	0	0	0	0	0	0	0	0	0	0	2	1	2	1	6	2	0	0
1986	2	1	2	2	2	5	5	1	168	2.8224	58	20.5499	2	4	5	5	3	5	5	5	5	5	4	2	46	4	0	1	2	1	1	0	0	0	0	2	1	0	0	1	0	1	1	1	2	6	2	2	2
1987	2	1	2	2	2	5	2	0	163	2.6569	56	21.0772	2	2	2	2	4	2	2	5	4	2	2	1	27	3	0	1	1	1	1	0	0	0	0	1	1	0	0	1	0	1	0	1	1	5	1	1	1
1988	1	1	1	1	2	2	5	1	180	3.24	85	26.2346	3	4	6	2	6	6	6	6	6	6	6	2	54	4	2	2	2	2	1	0	0	1	0	0	0	0	0	1	0	2	2	2	1	8	2	1	4
1989	1	1	1	2	3	5	3	0	182	3.3124	75	22.6422	2	5	4	4	3	1	1	1	1	4	1	1	25	3	0	1	2	1	2	0	1	0	0	0	1	0	0	1	0	2	0	1	1	5	1	2	1
1990	2	3	1	2	3	4	3	1	165	2.7225	50	18.3655	1	2	4	6	6	4	6	4	3	6	1	2	42	2	0	2	2	1	3	1	2	2	2	2	2	2	2	2	2	2	2	2	2	11	2	1	1
1991	1	1	1	2	4	5	5	1	188	3.5344	88	24.8981	3	1	1	1	1	1	1	1	2	2	2	1	13	4	1	2	1	1	1	1	1	1	0	2	2	3	3	2	2	1	1	1	2	10	2	3	3
1992	1	2	1	1	3	1	4	0	182	3.3124	80	24.1517	3	3	3	4	5	4	4	4	4	3	1	2	35	4	0	1	0	0	1	0	0	0	0	3	0	0	0	1	0	2	0	1	1	4	1	2	1
1993	1	1	1	2	3	2	4	1	175	3.0625	85	27.7551	3	5	4	4	5	5	3	5	5	5	5	2	46	4	0	1	1	1	1	2	0	0	0	2	0	0	0	1	0	2	0	1	1	5	1	2	3
1994	1	1	2	1	3	5	2	0	186	3.4596	95	27.4598	3	2	4	2	5	4	4	5	5	4	4	2	39	3	0	1	1	1	0	0	0	0	0	1	0	0	0	1	0	0	0	0	0	3	1	0	1
1995	1	1	1	1	2	3	4	0	180	3.24	60	18.5185	2	4	4	5	4	3	5	4	4	5	4	2	42	4	1	1	2	2	2	1	3	2	1	0	1	0	0	2	0	3	0	2	2	9	2	3	2
1996	1	1	2	2	2	5	2	1	183	3.3489	77	22.9926	2	4	4	1	1	4	4	3	4	4	4	2	33	4	0	2	2	1	2	0	0	0	0	0	0	2	0	1	0	0	0	0	1	5	1	0	2
1997	2	2	2	1	4	3	4	0	172	2.9584	90	30.4218	4	2	2	1	1	2	1	2	3	4	2	1	20	4	2	1	0	1	0	0	0	0	1	0	1	0	0	1	0	0	1	1	1	5	1	1	1
1998	2	1	2	2	3	5	3	1	150	2.25	60	26.6667	3	3	4	4	3	2	2	3	4	4	3	1	32	4	1	1	1	1	0	0	0	0	0	2	0	0	0	1	0	1	1	1	1	5	1	2	2
1999	2	1	2	2	3	5	4	0	161	2.5921	70	27.0051	3	3	4	4	3	3	3	4	4	4	3	2	35	3	1	1	1	1	0	0	0	0	0	1	0	0	0	1	0	1	1	1	0	4	1	2	2
[truncated: 318 more rows]
[truncated: 9 more columns]
